# Supplementary material for: A bis(silylene)pyridine pincer ligand can stabilize mononuclear manganese(0) complexes: facile access to isolable analogues of the elusive d7-Mn(CO)5 radical
Source: Chem Sci. 2022 Jul 6;13(29):8634–41. doi: 10.1039/d2sc03352f (PMC9337724; doi:10.1039/d2sc03352f)
Supplement: SC-013-D2SC03352F-s002 [file SC-013-D2SC03352F-s002.cif]

# Electronic Supplementary Material (ESI) for Chemical Science.
# This journal is © The Royal Society of Chemistry 2022

####################################################################### 
# 
# This file contains crystal structure data downloaded from the 
# Cambridge Structural Database (CSD) hosted by the Cambridge 
# Crystallographic Data Centre (CCDC).
# 
# Full information about CCDC data access policies and citation 
# guidelines are available at http://www.ccdc.cam.ac.uk/access/V1 
# 
# Audit and citation data items may have been added by the CCDC. 
# Please retain this information to preserve the provenance of 
# this file and to allow appropriate attribution of the data. 
# 
#######################################################################

data_CU-3757
_audit_block_doi                 10.5517/ccdc.csd.cc2c13m5
_database_code_depnum_ccdc_archive 'CCDC 2175816'
loop_
_audit_author_name
_audit_author_address
'Shweta Kalra'
;TU Berlin
Germany
;
_audit_update_record             
;
2022-05-30 deposited with the CCDC.	2022-07-05 downloaded from the CCDC.
;

_audit_creation_method           'CrysAlisPro 1.171.39.46 (Rigaku OD, 2018)'
_shelx_SHELXL_version_number     2018/3
_chemical_name_systematic        ?
_chemical_name_common            ?
_chemical_melting_point          ?
_chemical_formula_moiety         ?
_chemical_formula_sum            'C43 H67 Br2 Mn N7 O Si2'
_chemical_formula_weight         968.97

loop_
_atom_type_symbol
_atom_type_description
_atom_type_scat_dispersion_real
_atom_type_scat_dispersion_imag
_atom_type_scat_source
C C 0.0181 0.0091 'International Tables Vol C Tables 4.2.6.8 and 6.1.1.4'
H H 0.0000 0.0000 'International Tables Vol C Tables 4.2.6.8 and 6.1.1.4'
N N 0.0311 0.0180 'International Tables Vol C Tables 4.2.6.8 and 6.1.1.4'
Si Si 0.2541 0.3302 'International Tables Vol C Tables 4.2.6.8 and 6.1.1.4'
Mn Mn -0.5299 2.8052 'International Tables Vol C Tables 4.2.6.8 and 6.1.1.4'
Br Br -0.6763 1.2805 'International Tables Vol C Tables 4.2.6.8 and 6.1.1.4'
O O 0.0492 0.0322 'International Tables Vol C Tables 4.2.6.8 and 6.1.1.4'

_space_group_crystal_system      orthorhombic
_space_group_IT_number           61
_space_group_name_H-M_alt        'P b c a'
_space_group_name_Hall           '-P 2ac 2ab'

_shelx_space_group_comment       
;
The symmetry employed for this shelxl refinement is uniquely defined
by the following loop, which should always be used as a source of
symmetry information in preference to the above space-group names.
They are only intended as comments.
;

loop_
_space_group_symop_operation_xyz
'x, y, z'
'-x+1/2, -y, z+1/2'
'x+1/2, -y+1/2, -z'
'-x, y+1/2, -z+1/2'
'-x, -y, -z'
'x-1/2, y, -z-1/2'
'-x-1/2, y-1/2, z'
'x, -y-1/2, z-1/2'

_cell_length_a                   16.52850(10)
_cell_length_b                   17.37800(10)
_cell_length_c                   34.2234(2)
_cell_angle_alpha                90
_cell_angle_beta                 90
_cell_angle_gamma                90
_cell_volume                     9830.06(10)
_cell_formula_units_Z            8
_cell_measurement_temperature    150.00(10)
_cell_measurement_reflns_used    32270
_cell_measurement_theta_min      2.5420
_cell_measurement_theta_max      73.8130

_exptl_crystal_description       rhombic
_exptl_crystal_colour            yellow
_exptl_crystal_density_meas      ?
_exptl_crystal_density_method    ?
_exptl_crystal_density_diffrn    1.309
_exptl_crystal_F_000             4040
_exptl_transmission_factor_min   ?
_exptl_transmission_factor_max   ?
_exptl_crystal_size_max          0.31
_exptl_crystal_size_mid          0.18
_exptl_crystal_size_min          0.12
_exptl_absorpt_coefficient_mu    4.848
_shelx_estimated_absorpt_T_min   ?
_shelx_estimated_absorpt_T_max   ?
_exptl_absorpt_correction_T_min  0.44552
_exptl_absorpt_correction_T_max  1.00000
_exptl_absorpt_correction_type   multi-scan
_exptl_absorpt_process_details   ?
_exptl_absorpt_special_details   ?
_diffrn_ambient_temperature      150.00(10)
_diffrn_radiation_wavelength     1.54184
_diffrn_radiation_type           CuK\a
_diffrn_source                   'micro-focus sealed X-ray tube'
_diffrn_measurement_device_type  'SuperNova, Single source at offset/far, Atlas'
_diffrn_measurement_method       ?
_diffrn_detector_area_resol_mean ?
_diffrn_reflns_number            68256
_diffrn_reflns_av_unetI/netI     0.0151
_diffrn_reflns_av_R_equivalents  0.0296
_diffrn_reflns_limit_h_min       -20
_diffrn_reflns_limit_h_max       20
_diffrn_reflns_limit_k_min       -21
_diffrn_reflns_limit_k_max       21
_diffrn_reflns_limit_l_min       -42
_diffrn_reflns_limit_l_max       36
_diffrn_reflns_theta_min         2.582
_diffrn_reflns_theta_max         73.917
_diffrn_reflns_theta_full        67.684
_diffrn_measured_fraction_theta_max 0.996
_diffrn_measured_fraction_theta_full 1.000
_diffrn_reflns_Laue_measured_fraction_max 0.996
_diffrn_reflns_Laue_measured_fraction_full 1.000
_diffrn_reflns_point_group_measured_fraction_max 0.996
_diffrn_reflns_point_group_measured_fraction_full 1.000
_reflns_number_total             9930
_reflns_number_gt                8945
_reflns_threshold_expression     'I > 2\s(I)'
_reflns_Friedel_coverage         0.000
_reflns_Friedel_fraction_max     .
_reflns_Friedel_fraction_full    .

_reflns_special_details          
;
 Reflections were merged by SHELXL according to the crystal
 class for the calculation of statistics and refinement.
 
 _reflns_Friedel_fraction is defined as the number of unique
 Friedel pairs measured divided by the number that would be
 possible theoretically, ignoring centric projections and
 systematic absences.
;

_computing_data_collection       'CrysAlisPro 1.171.39.46 (Rigaku OD, 2018)'
_computing_cell_refinement       'CrysAlisPro 1.171.39.46 (Rigaku OD, 2018)'
_computing_data_reduction        'CrysAlisPro 1.171.39.46 (Rigaku OD, 2018)'
_computing_structure_solution    ?
_computing_structure_refinement  'SHELXL-2018/3 (Sheldrick, 2018)'
_computing_molecular_graphics    ?
_computing_publication_material  ?
_refine_special_details          ?
_refine_ls_structure_factor_coef Fsqd
_refine_ls_matrix_type           full
_refine_ls_weighting_scheme      calc
_refine_ls_weighting_details     
'w=1/[\s^2^(Fo^2^)+(0.0372P)^2^+10.9433P] where P=(Fo^2^+2Fc^2^)/3'
_atom_sites_solution_primary     ?
_atom_sites_solution_secondary   ?
_atom_sites_solution_hydrogens   geom
_refine_ls_hydrogen_treatment    constr
_refine_ls_extinction_method     none
_refine_ls_extinction_coef       .
_refine_ls_number_reflns         9930
_refine_ls_number_parameters     519
_refine_ls_number_restraints     0
_refine_ls_R_factor_all          0.0387
_refine_ls_R_factor_gt           0.0341
_refine_ls_wR_factor_ref         0.0878
_refine_ls_wR_factor_gt          0.0838
_refine_ls_goodness_of_fit_ref   1.028
_refine_ls_restrained_S_all      1.028
_refine_ls_shift/su_max          0.002
_refine_ls_shift/su_mean         0.000

loop_
_atom_site_label
_atom_site_type_symbol
_atom_site_fract_x
_atom_site_fract_y
_atom_site_fract_z
_atom_site_U_iso_or_equiv
_atom_site_adp_type
_atom_site_occupancy
_atom_site_site_symmetry_order
_atom_site_calc_flag
_atom_site_refinement_flags_posn
_atom_site_refinement_flags_adp
_atom_site_refinement_flags_occupancy
_atom_site_disorder_assembly
_atom_site_disorder_group
Br1 Br 0.66267(2) 0.23191(2) 0.13754(2) 0.04378(8) Uani 1 1 d . . . . .
Br2 Br 0.53550(2) 0.31698(2) 0.04572(2) 0.04900(9) Uani 1 1 d . . . . .
Mn3 Mn 0.58132(2) 0.34312(2) 0.11423(2) 0.02548(8) Uani 1 1 d . . . . .
Si4 Si 0.44672(3) 0.33980(3) 0.15161(2) 0.02354(11) Uani 1 1 d . . . . .
Si5 Si 0.66786(3) 0.46544(3) 0.12706(2) 0.02607(12) Uani 1 1 d . . . . .
N1 N 0.38045(10) 0.25570(10) 0.14564(5) 0.0271(4) Uani 1 1 d . . . . .
N2 N 0.55015(10) 0.44180(10) 0.19050(5) 0.0250(3) Uani 1 1 d . . . . .
N3 N 0.77552(11) 0.46596(10) 0.11240(5) 0.0280(4) Uani 1 1 d . . . . .
N4 N 0.43944(10) 0.36458(11) 0.20110(5) 0.0287(4) Uani 1 1 d . . . . .
N5 N 0.66317(11) 0.51189(11) 0.17240(5) 0.0301(4) Uani 1 1 d . . . . .
N6 N 0.68425(11) 0.54021(10) 0.08948(5) 0.0298(4) Uani 1 1 d . . . . .
N7 N 0.35124(11) 0.37014(11) 0.12838(5) 0.0286(4) Uani 1 1 d . . . . .
C8 C 0.75937(13) 0.51418(12) 0.08292(6) 0.0276(4) Uani 1 1 d . . . . .
C9 C 0.32101(14) 0.44159(14) 0.11024(7) 0.0352(5) Uani 1 1 d . . . . .
C10 C 0.32935(12) 0.29658(13) 0.12353(6) 0.0281(4) Uani 1 1 d . . . . .
C11 C 0.50067(12) 0.40978(12) 0.21702(6) 0.0249(4) Uani 1 1 d . . . . .
C12 C 0.51091(14) 0.42178(13) 0.25714(6) 0.0310(5) Uani 1 1 d . . . . .
H12 H 0.475128 0.401019 0.275276 0.037 Uiso 1 1 calc R U . . .
C13 C 0.61388(12) 0.48350(11) 0.20218(6) 0.0257(4) Uani 1 1 d . . . . .
C14 C 0.62870(13) 0.49748(13) 0.24199(6) 0.0314(5) Uani 1 1 d . . . . .
H14 H 0.672446 0.527202 0.250009 0.038 Uiso 1 1 calc R U . . .
C15 C 0.86220(16) 0.59389(14) 0.04752(7) 0.0406(5) Uani 1 1 d . . . . .
H15 H 0.863136 0.627988 0.068459 0.049 Uiso 1 1 calc R U . . .
C16 C 0.71880(15) 0.57550(14) 0.18220(7) 0.0382(5) Uani 1 1 d . . . . .
H16A H 0.753282 0.585780 0.159871 0.046 Uiso 1 1 calc R U . . .
H16B H 0.753239 0.559621 0.203690 0.046 Uiso 1 1 calc R U . . .
C17 C 0.57617(14) 0.46561(14) 0.26871(6) 0.0329(5) Uani 1 1 d . . . . .
H17 H 0.584944 0.473864 0.295227 0.039 Uiso 1 1 calc R U . . .
C18 C 0.26443(15) 0.26719(14) 0.09746(7) 0.0364(5) Uani 1 1 d . . . . .
C19 C 0.86014(18) 0.49268(18) -0.01480(7) 0.0493(7) Uani 1 1 d . . . . .
H19 H 0.859895 0.458643 -0.035771 0.059 Uiso 1 1 calc R U . . .
C20 C 0.84916(13) 0.42099(14) 0.12159(7) 0.0328(5) Uani 1 1 d . . . . .
C21 C 0.81176(13) 0.53006(13) 0.04849(6) 0.0295(4) Uani 1 1 d . . . . .
C22 C 0.45696(17) 0.16173(15) 0.18093(8) 0.0465(6) Uani 1 1 d . . . . .
H22A H 0.505999 0.185107 0.171703 0.070 Uiso 1 1 calc R U . . .
H22B H 0.466057 0.107904 0.185465 0.070 Uiso 1 1 calc R U . . .
H22C H 0.440567 0.185949 0.204862 0.070 Uiso 1 1 calc R U . . .
C23 C 0.83365(16) 0.38568(17) 0.16164(7) 0.0440(6) Uani 1 1 d . . . . .
H23A H 0.826697 0.425932 0.180558 0.066 Uiso 1 1 calc R U . . .
H23B H 0.878881 0.354153 0.168955 0.066 Uiso 1 1 calc R U . . .
H23C H 0.785605 0.354697 0.160657 0.066 Uiso 1 1 calc R U . . .
C24 C 0.31257(16) 0.4082(2) 0.23383(8) 0.0522(7) Uani 1 1 d . . . . .
H24A H 0.341550 0.450644 0.245080 0.078 Uiso 1 1 calc R U . . .
H24B H 0.271312 0.391413 0.251635 0.078 Uiso 1 1 calc R U . . .
H24C H 0.288035 0.424182 0.209728 0.078 Uiso 1 1 calc R U . . .
C25 C 0.36244(17) 0.50672(15) 0.13274(9) 0.0462(6) Uani 1 1 d . . . . .
H25A H 0.343850 0.506716 0.159313 0.069 Uiso 1 1 calc R U . . .
H25B H 0.349499 0.555123 0.120755 0.069 Uiso 1 1 calc R U . . .
H25C H 0.419971 0.499156 0.132257 0.069 Uiso 1 1 calc R U . . .
C26 C 0.37066(15) 0.34253(15) 0.22599(7) 0.0392(6) Uani 1 1 d . . . . .
H26A H 0.391166 0.323481 0.250724 0.047 Uiso 1 1 calc R U . . .
H26B H 0.341394 0.300885 0.213486 0.047 Uiso 1 1 calc R U . . .
C27 C 0.62894(15) 0.58447(15) 0.06387(7) 0.0393(5) Uani 1 1 d . . . . .
C28 C 0.39055(14) 0.17163(13) 0.15029(7) 0.0325(5) Uani 1 1 d . . . . .
C29 C 0.81034(15) 0.47925(14) 0.01710(7) 0.0373(5) Uani 1 1 d . . . . .
H29 H 0.776297 0.436644 0.017500 0.045 Uiso 1 1 calc R U . . .
C30 C 0.91121(17) 0.60674(18) 0.01526(8) 0.0517(7) Uani 1 1 d . . . . .
H30 H 0.944899 0.649581 0.014516 0.062 Uiso 1 1 calc R U . . .
C31 C 0.92279(17) 0.4732(2) 0.12341(11) 0.0606(8) Uani 1 1 d . . . . .
H31A H 0.933666 0.493657 0.097882 0.091 Uiso 1 1 calc R U . . .
H31B H 0.968729 0.444292 0.132280 0.091 Uiso 1 1 calc R U . . .
H31C H 0.912496 0.514768 0.141228 0.091 Uiso 1 1 calc R U . . .
C32 C 0.41682(19) 0.13434(16) 0.11214(8) 0.0482(6) Uani 1 1 d . . . . .
H32A H 0.374402 0.139433 0.093149 0.072 Uiso 1 1 calc R U . . .
H32B H 0.427830 0.080786 0.116508 0.072 Uiso 1 1 calc R U . . .
H32C H 0.464805 0.159261 0.102669 0.072 Uiso 1 1 calc R U . . .
C33 C 0.22945(16) 0.44862(17) 0.11482(9) 0.0491(7) Uani 1 1 d . . . . .
H33A H 0.203308 0.410015 0.099227 0.074 Uiso 1 1 calc R U . . .
H33B H 0.212360 0.498712 0.106346 0.074 Uiso 1 1 calc R U . . .
H33C H 0.215101 0.441561 0.141762 0.074 Uiso 1 1 calc R U . . .
C34 C 0.6711(2) 0.65413(17) 0.04563(11) 0.0636(9) Uani 1 1 d . . . . .
H34A H 0.697842 0.683139 0.065705 0.095 Uiso 1 1 calc R U . . .
H34B H 0.631677 0.686065 0.032918 0.095 Uiso 1 1 calc R U . . .
H34C H 0.710196 0.636904 0.026827 0.095 Uiso 1 1 calc R U . . .
C35 C 0.28043(19) 0.25295(16) 0.05837(7) 0.0490(7) Uani 1 1 d . . . . .
H35 H 0.332040 0.260285 0.048211 0.059 Uiso 1 1 calc R U . . .
C36 C 0.2170(3) 0.2272(2) 0.03451(8) 0.0706(11) Uani 1 1 d . . . . .
H36 H 0.226742 0.217175 0.008237 0.085 Uiso 1 1 calc R U . . .
C37 C 0.31263(16) 0.13619(16) 0.16587(9) 0.0467(6) Uani 1 1 d . . . . .
H37A H 0.295866 0.163289 0.188939 0.070 Uiso 1 1 calc R U . . .
H37B H 0.321807 0.083065 0.172150 0.070 Uiso 1 1 calc R U . . .
H37C H 0.271114 0.139902 0.146344 0.070 Uiso 1 1 calc R U . . .
C38 C 0.34456(19) 0.44606(17) 0.06721(8) 0.0515(7) Uani 1 1 d . . . . .
H38A H 0.401849 0.438475 0.064640 0.077 Uiso 1 1 calc R U . . .
H38B H 0.330234 0.495690 0.057027 0.077 Uiso 1 1 calc R U . . .
H38C H 0.316434 0.406813 0.052889 0.077 Uiso 1 1 calc R U . . .
C39 C 0.67511(18) 0.64932(15) 0.19356(9) 0.0496(7) Uani 1 1 d . . . . .
H39A H 0.641148 0.665625 0.172362 0.074 Uiso 1 1 calc R U . . .
H39B H 0.714134 0.688717 0.199163 0.074 Uiso 1 1 calc R U . . .
H39C H 0.642513 0.640150 0.216299 0.074 Uiso 1 1 calc R U . . .
C40 C 0.5964(2) 0.53343(19) 0.03156(10) 0.0609(8) Uani 1 1 d . . . . .
H40A H 0.640484 0.515455 0.015727 0.091 Uiso 1 1 calc R U . . .
H40B H 0.559432 0.562306 0.015669 0.091 Uiso 1 1 calc R U . . .
H40C H 0.568782 0.490220 0.042836 0.091 Uiso 1 1 calc R U . . .
C41 C 0.18735(17) 0.25654(19) 0.11238(9) 0.0526(7) Uani 1 1 d . . . . .
H41 H 0.177060 0.266175 0.138643 0.063 Uiso 1 1 calc R U . . .
C42 C 0.90997(18) 0.55620(19) -0.01556(8) 0.0545(7) Uani 1 1 d . . . . .
H42 H 0.943002 0.564914 -0.037115 0.065 Uiso 1 1 calc R U . . .
C43 C 0.86150(19) 0.35643(17) 0.09208(8) 0.0528(7) Uani 1 1 d . . . . .
H43A H 0.812831 0.326541 0.090081 0.079 Uiso 1 1 calc R U . . .
H43B H 0.905139 0.323990 0.100529 0.079 Uiso 1 1 calc R U . . .
H43C H 0.874323 0.378064 0.067019 0.079 Uiso 1 1 calc R U . . .
C44 C 0.1411(2) 0.2168(2) 0.04944(11) 0.0807(13) Uani 1 1 d . . . . .
H44 H 0.099704 0.199566 0.033244 0.097 Uiso 1 1 calc R U . . .
C51 C 0.5605(3) 0.6100(3) 0.08999(12) 0.108(2) Uani 1 1 d . . . . .
H51A H 0.535136 0.565644 0.101439 0.163 Uiso 1 1 calc R U . . .
H51B H 0.521398 0.637932 0.074852 0.163 Uiso 1 1 calc R U . . .
H51C H 0.581263 0.642509 0.110305 0.163 Uiso 1 1 calc R U . . .
C54 C 0.1254(2) 0.2315(2) 0.08809(11) 0.0752(11) Uani 1 1 d . . . . .
H54 H 0.073534 0.224618 0.097993 0.090 Uiso 1 1 calc R U . . .
C3 C 0.5569(2) 0.1375(2) 0.28211(13) 0.0789(11) Uani 1 1 d . . . . .
H3A H 0.508925 0.125812 0.266883 0.095 Uiso 1 1 calc R U . . .
H3B H 0.567608 0.095083 0.299797 0.095 Uiso 1 1 calc R U . . .
C4 C 0.6394(3) 0.2399(3) 0.26097(12) 0.0983(15) Uani 1 1 d . . . . .
H4A H 0.695945 0.253910 0.258576 0.118 Uiso 1 1 calc R U . . .
H4B H 0.608594 0.267699 0.241386 0.118 Uiso 1 1 calc R U . . .
C5 C 0.6283(2) 0.1525(2) 0.25604(13) 0.0777(11) Uani 1 1 d . . . . .
H5A H 0.616576 0.139028 0.229117 0.093 Uiso 1 1 calc R U . . .
H5B H 0.675711 0.124452 0.264717 0.093 Uiso 1 1 calc R U . . .
O2 O 0.6112(3) 0.2561(2) 0.29765(10) 0.1134(11) Uani 1 1 d . . . . .
C1 C 0.5473(3) 0.2080(4) 0.3031(2) 0.151(3) Uani 1 1 d . . . . .
H1A H 0.498175 0.233396 0.294438 0.181 Uiso 1 1 calc R U . . .
H1B H 0.541694 0.196926 0.330719 0.181 Uiso 1 1 calc R U . . .

loop_
_atom_site_aniso_label
_atom_site_aniso_U_11
_atom_site_aniso_U_22
_atom_site_aniso_U_33
_atom_site_aniso_U_23
_atom_site_aniso_U_13
_atom_site_aniso_U_12
Br1 0.03948(14) 0.03610(14) 0.05576(16) 0.00566(11) -0.00943(11) 0.00728(10)
Br2 0.06971(19) 0.05373(17) 0.02357(12) -0.00667(10) -0.00290(11) 0.01321(14)
Mn3 0.02442(17) 0.02819(17) 0.02383(16) -0.00121(13) 0.00176(12) 0.00094(13)
Si4 0.0225(3) 0.0273(3) 0.0209(2) -0.0035(2) -0.0006(2) -0.0021(2)
Si5 0.0261(3) 0.0279(3) 0.0242(3) -0.0006(2) 0.0023(2) -0.0010(2)
N1 0.0262(9) 0.0295(9) 0.0254(8) -0.0023(7) -0.0020(7) -0.0046(7)
N2 0.0256(8) 0.0289(9) 0.0204(8) -0.0018(6) 0.0003(6) -0.0030(7)
N3 0.0263(9) 0.0305(9) 0.0271(8) 0.0007(7) 0.0011(7) 0.0005(7)
N4 0.0253(9) 0.0384(10) 0.0225(8) -0.0052(7) 0.0033(7) -0.0085(7)
N5 0.0304(9) 0.0306(9) 0.0293(9) -0.0044(7) 0.0056(7) -0.0096(7)
N6 0.0296(9) 0.0309(9) 0.0291(9) 0.0028(7) 0.0035(7) 0.0034(7)
N7 0.0260(9) 0.0315(9) 0.0284(9) -0.0030(7) -0.0039(7) 0.0010(7)
C8 0.0285(10) 0.0268(10) 0.0274(10) -0.0023(8) 0.0029(8) -0.0014(8)
C9 0.0342(12) 0.0345(12) 0.0370(12) -0.0028(9) -0.0045(9) 0.0085(10)
C10 0.0257(10) 0.0353(11) 0.0233(9) -0.0041(8) -0.0007(8) -0.0042(9)
C11 0.0243(10) 0.0286(10) 0.0219(9) -0.0022(8) -0.0003(7) -0.0012(8)
C12 0.0344(11) 0.0382(12) 0.0202(10) -0.0013(8) 0.0012(8) -0.0060(9)
C13 0.0271(10) 0.0240(10) 0.0260(10) -0.0027(8) 0.0002(8) -0.0005(8)
C14 0.0303(11) 0.0353(11) 0.0286(11) -0.0066(9) -0.0040(8) -0.0058(9)
C15 0.0466(14) 0.0373(13) 0.0381(12) -0.0015(10) 0.0087(11) -0.0066(11)
C16 0.0375(12) 0.0367(12) 0.0403(12) -0.0095(10) 0.0105(10) -0.0138(10)
C17 0.0381(12) 0.0393(12) 0.0212(10) -0.0047(9) -0.0047(8) -0.0029(10)
C18 0.0394(13) 0.0395(12) 0.0304(11) 0.0008(9) -0.0121(10) -0.0096(10)
C19 0.0571(17) 0.0609(17) 0.0298(12) -0.0073(11) 0.0067(11) 0.0123(14)
C20 0.0263(10) 0.0379(12) 0.0343(11) 0.0016(9) -0.0032(9) 0.0021(9)
C21 0.0307(11) 0.0312(11) 0.0268(10) 0.0003(8) 0.0033(8) 0.0021(9)
C22 0.0479(15) 0.0365(13) 0.0552(16) 0.0139(11) -0.0143(12) -0.0078(11)
C23 0.0406(13) 0.0551(16) 0.0364(13) 0.0084(11) -0.0092(10) 0.0020(12)
C24 0.0338(13) 0.088(2) 0.0351(13) -0.0083(13) 0.0080(10) 0.0038(14)
C25 0.0433(14) 0.0330(13) 0.0622(17) -0.0044(11) -0.0101(12) 0.0053(11)
C26 0.0332(12) 0.0561(15) 0.0284(11) -0.0110(10) 0.0079(9) -0.0161(11)
C27 0.0362(12) 0.0416(13) 0.0402(13) 0.0121(10) 0.0046(10) 0.0128(10)
C28 0.0329(11) 0.0287(11) 0.0360(11) -0.0004(9) -0.0009(9) -0.0048(9)
C29 0.0426(13) 0.0388(12) 0.0304(11) -0.0031(9) -0.0008(10) 0.0017(10)
C30 0.0470(15) 0.0558(17) 0.0524(16) 0.0088(13) 0.0135(12) -0.0111(13)
C31 0.0322(14) 0.0649(19) 0.085(2) 0.0176(17) -0.0133(14) -0.0102(13)
C32 0.0604(18) 0.0362(13) 0.0479(15) -0.0082(11) 0.0061(12) 0.0043(12)
C33 0.0368(14) 0.0513(15) 0.0591(17) -0.0100(13) -0.0113(12) 0.0140(12)
C34 0.071(2) 0.0400(15) 0.080(2) 0.0196(15) -0.0137(17) 0.0027(14)
C35 0.0672(18) 0.0483(15) 0.0315(12) -0.0011(11) -0.0100(12) -0.0164(13)
C36 0.112(3) 0.067(2) 0.0327(14) 0.0021(13) -0.0287(17) -0.030(2)
C37 0.0444(14) 0.0395(14) 0.0564(16) 0.0025(12) 0.0041(12) -0.0141(11)
C38 0.0688(19) 0.0457(15) 0.0400(14) 0.0102(11) 0.0012(13) 0.0168(14)
C39 0.0544(16) 0.0341(13) 0.0601(17) -0.0100(12) 0.0179(13) -0.0122(12)
C40 0.0546(17) 0.0615(19) 0.0668(19) 0.0178(15) -0.0270(15) -0.0007(15)
C41 0.0363(13) 0.074(2) 0.0479(15) 0.0027(14) -0.0118(11) -0.0178(13)
C42 0.0497(16) 0.075(2) 0.0386(14) 0.0098(13) 0.0182(12) 0.0070(15)
C43 0.0616(18) 0.0516(16) 0.0453(15) -0.0040(12) -0.0039(13) 0.0271(14)
C44 0.088(3) 0.088(3) 0.066(2) 0.0163(19) -0.047(2) -0.048(2)
C51 0.084(3) 0.171(5) 0.070(2) 0.047(3) 0.031(2) 0.091(3)
C54 0.0521(18) 0.100(3) 0.074(2) 0.015(2) -0.0280(17) -0.0366(19)
C3 0.070(2) 0.081(3) 0.086(3) 0.020(2) -0.006(2) 0.002(2)
C4 0.121(4) 0.108(4) 0.066(2) 0.003(2) 0.013(2) -0.040(3)
C5 0.056(2) 0.087(3) 0.090(3) -0.026(2) -0.0020(19) 0.0052(19)
O2 0.154(3) 0.091(2) 0.094(2) -0.0157(18) -0.024(2) -0.002(2)
C1 0.088(3) 0.197(7) 0.167(6) -0.113(5) 0.045(4) -0.053(4)

_geom_special_details            
;
 All esds (except the esd in the dihedral angle between two l.s. planes)
 are estimated using the full covariance matrix.  The cell esds are taken
 into account individually in the estimation of esds in distances, angles
 and torsion angles; correlations between esds in cell parameters are only
 used when they are defined by crystal symmetry.  An approximate (isotropic)
 treatment of cell esds is used for estimating esds involving l.s. planes.
;

loop_
_geom_bond_atom_site_label_1
_geom_bond_atom_site_label_2
_geom_bond_distance
_geom_bond_site_symmetry_2
_geom_bond_publ_flag
Br1 Mn3 2.4859(4) . ?
Br2 Mn3 2.5054(4) . ?
Mn3 Si4 2.5669(6) . ?
Mn3 Si5 2.5996(7) . ?
Si4 N4 1.7517(17) . ?
Si4 N1 1.8378(18) . ?
Si4 N7 1.8440(18) . ?
Si4 C10 2.291(2) . ?
Si5 N5 1.7509(18) . ?
Si5 N6 1.8481(19) . ?
Si5 N3 1.8487(18) . ?
Si5 C8 2.299(2) . ?
N1 C10 1.338(3) . ?
N1 C28 1.479(3) . ?
N2 C13 1.340(3) . ?
N2 C11 1.343(3) . ?
N3 C8 1.338(3) . ?
N3 C20 1.480(3) . ?
N4 C11 1.392(3) . ?
N4 C26 1.471(3) . ?
N5 C13 1.395(3) . ?
N5 C16 1.476(3) . ?
N6 C8 1.340(3) . ?
N6 C27 1.482(3) . ?
N7 C10 1.339(3) . ?
N7 C9 1.475(3) . ?
C8 C21 1.488(3) . ?
C9 C38 1.525(3) . ?
C9 C33 1.526(3) . ?
C9 C25 1.530(3) . ?
C10 C18 1.486(3) . ?
C11 C12 1.399(3) . ?
C12 C17 1.379(3) . ?
C13 C14 1.406(3) . ?
C14 C17 1.377(3) . ?
C15 C30 1.388(3) . ?
C15 C21 1.388(3) . ?
C16 C39 1.522(4) . ?
C18 C41 1.385(4) . ?
C18 C35 1.386(3) . ?
C19 C42 1.378(4) . ?
C19 C29 1.387(3) . ?
C20 C31 1.520(4) . ?
C20 C43 1.523(3) . ?
C20 C23 1.524(3) . ?
C21 C29 1.391(3) . ?
C22 C28 1.528(3) . ?
C24 C26 1.515(4) . ?
C27 C51 1.509(4) . ?
C27 C40 1.516(4) . ?
C27 C34 1.530(4) . ?
C28 C32 1.521(3) . ?
C28 C37 1.524(3) . ?
C30 C42 1.373(4) . ?
C35 C36 1.401(4) . ?
C36 C44 1.367(6) . ?
C41 C54 1.388(4) . ?
C44 C54 1.372(5) . ?
C3 C1 1.429(7) . ?
C3 C5 1.502(5) . ?
C4 O2 1.368(5) . ?
C4 C5 1.539(6) . ?
O2 C1 1.360(6) . ?

loop_
_geom_angle_atom_site_label_1
_geom_angle_atom_site_label_2
_geom_angle_atom_site_label_3
_geom_angle
_geom_angle_site_symmetry_1
_geom_angle_site_symmetry_3
_geom_angle_publ_flag
Br1 Mn3 Br2 108.837(15) . . ?
Br1 Mn3 Si4 106.940(19) . . ?
Br2 Mn3 Si4 101.559(18) . . ?
Br1 Mn3 Si5 106.492(18) . . ?
Br2 Mn3 Si5 118.204(19) . . ?
Si4 Mn3 Si5 114.28(2) . . ?
N4 Si4 N1 105.20(8) . . ?
N4 Si4 N7 106.72(9) . . ?
N1 Si4 N7 70.70(8) . . ?
N4 Si4 C10 115.34(8) . . ?
N1 Si4 C10 35.72(8) . . ?
N7 Si4 C10 35.75(8) . . ?
N4 Si4 Mn3 122.40(6) . . ?
N1 Si4 Mn3 118.62(6) . . ?
N7 Si4 Mn3 121.36(6) . . ?
C10 Si4 Mn3 122.15(6) . . ?
N5 Si5 N6 107.40(9) . . ?
N5 Si5 N3 106.31(8) . . ?
N6 Si5 N3 70.53(8) . . ?
N5 Si5 C8 116.20(8) . . ?
N6 Si5 C8 35.65(8) . . ?
N3 Si5 C8 35.60(8) . . ?
N5 Si5 Mn3 120.15(6) . . ?
N6 Si5 Mn3 122.55(6) . . ?
N3 Si5 Mn3 119.19(6) . . ?
C8 Si5 Mn3 123.52(6) . . ?
C10 N1 C28 131.05(18) . . ?
C10 N1 Si4 90.96(13) . . ?
C28 N1 Si4 134.93(15) . . ?
C13 N2 C11 120.10(17) . . ?
C8 N3 C20 130.89(18) . . ?
C8 N3 Si5 90.89(13) . . ?
C20 N3 Si5 136.99(15) . . ?
C11 N4 C26 118.81(17) . . ?
C11 N4 Si4 117.86(13) . . ?
C26 N4 Si4 123.29(14) . . ?
C13 N5 C16 117.55(17) . . ?
C13 N5 Si5 120.69(14) . . ?
C16 N5 Si5 121.27(14) . . ?
C8 N6 C27 130.36(18) . . ?
C8 N6 Si5 90.86(13) . . ?
C27 N6 Si5 133.32(15) . . ?
C10 N7 C9 131.29(18) . . ?
C10 N7 Si4 90.67(13) . . ?
C9 N7 Si4 135.39(15) . . ?
N3 C8 N6 105.65(18) . . ?
N3 C8 C21 126.65(19) . . ?
N6 C8 C21 127.52(19) . . ?
N3 C8 Si5 53.51(10) . . ?
N6 C8 Si5 53.49(10) . . ?
C21 C8 Si5 166.24(16) . . ?
N7 C9 C38 111.26(19) . . ?
N7 C9 C33 111.1(2) . . ?
C38 C9 C33 110.4(2) . . ?
N7 C9 C25 105.02(18) . . ?
C38 C9 C25 109.5(2) . . ?
C33 C9 C25 109.4(2) . . ?
N1 C10 N7 105.45(17) . . ?
N1 C10 C18 127.8(2) . . ?
N7 C10 C18 126.7(2) . . ?
N1 C10 Si4 53.31(10) . . ?
N7 C10 Si4 53.58(10) . . ?
C18 C10 Si4 167.35(16) . . ?
N2 C11 N4 114.33(17) . . ?
N2 C11 C12 121.87(19) . . ?
N4 C11 C12 123.79(18) . . ?
C17 C12 C11 117.32(19) . . ?
N2 C13 N5 115.64(17) . . ?
N2 C13 C14 121.32(19) . . ?
N5 C13 C14 123.05(19) . . ?
C17 C14 C13 117.67(19) . . ?
C30 C15 C21 119.9(2) . . ?
N5 C16 C39 113.2(2) . . ?
C14 C17 C12 121.65(19) . . ?
C41 C18 C35 120.5(2) . . ?
C41 C18 C10 119.3(2) . . ?
C35 C18 C10 120.2(2) . . ?
C42 C19 C29 120.3(2) . . ?
N3 C20 C31 110.6(2) . . ?
N3 C20 C43 110.99(19) . . ?
C31 C20 C43 111.1(2) . . ?
N3 C20 C23 105.39(18) . . ?
C31 C20 C23 109.8(2) . . ?
C43 C20 C23 108.8(2) . . ?
C15 C21 C29 120.0(2) . . ?
C15 C21 C8 121.1(2) . . ?
C29 C21 C8 118.9(2) . . ?
N4 C26 C24 113.3(2) . . ?
N6 C27 C51 105.4(2) . . ?
N6 C27 C40 110.3(2) . . ?
C51 C27 C40 109.8(3) . . ?
N6 C27 C34 111.8(2) . . ?
C51 C27 C34 110.6(3) . . ?
C40 C27 C34 109.1(2) . . ?
N1 C28 C32 111.13(19) . . ?
N1 C28 C37 110.0(2) . . ?
C32 C28 C37 111.7(2) . . ?
N1 C28 C22 105.45(18) . . ?
C32 C28 C22 109.6(2) . . ?
C37 C28 C22 108.8(2) . . ?
C19 C29 C21 119.4(2) . . ?
C42 C30 C15 120.0(3) . . ?
C18 C35 C36 118.5(3) . . ?
C44 C36 C35 120.7(3) . . ?
C18 C41 C54 119.9(3) . . ?
C30 C42 C19 120.5(2) . . ?
C36 C44 C54 120.6(3) . . ?
C44 C54 C41 119.8(3) . . ?
C1 C3 C5 103.7(4) . . ?
O2 C4 C5 105.3(4) . . ?
C3 C5 C4 101.5(3) . . ?
C1 O2 C4 105.2(4) . . ?
O2 C1 C3 111.9(4) . . ?

_refine_diff_density_max         1.346
_refine_diff_density_min         -0.952
_refine_diff_density_rms         0.054

_shelx_res_file                  
;
TITL CU-3757 in Pbca
    C:\Users\SHWETA~1.KAL\X-ray\CU-3757\CU-3757S\CU-3757.res
    created by SHELXL-2018/3 at 16:15:43 on 30-Jan-2020
CELL 1.54184 16.5285 17.3780 34.2234 90.000 90.000 90.000
ZERR 8.0000 0.0001 0.0001 0.0002 0.000 0.000 0.000
LATT 1
SYMM 0.5-X, -Y, 0.5+Z
SYMM 0.5+X, 0.5-Y, -Z
SYMM -X, 0.5+Y, 0.5-Z
SFAC C H N SI MN BR O
UNIT 344 536 56 16 8 16 8
BOND
OMIT 6 3 0
OMIT 5 3 4
ACTA
FMAP 2 1 53
PLAN 20 0 0
L.S. 4
WGHT    0.037200   10.943300
FVAR       1.62687
BR1   6    0.662670    0.231907    0.137540    11.00000    0.03948    0.03610 =
         0.05576    0.00566   -0.00943    0.00728
BR2   6    0.535503    0.316981    0.045719    11.00000    0.06971    0.05373 =
         0.02357   -0.00667   -0.00290    0.01321
MN3   5    0.581316    0.343118    0.114228    11.00000    0.02442    0.02819 =
         0.02383   -0.00121    0.00176    0.00094
SI4   4    0.446719    0.339797    0.151609    11.00000    0.02249    0.02725 =
         0.02089   -0.00351   -0.00060   -0.00212
SI5   4    0.667863    0.465443    0.127057    11.00000    0.02614    0.02792 =
         0.02416   -0.00059    0.00234   -0.00101
N1    3    0.380447    0.255698    0.145637    11.00000    0.02622    0.02952 =
         0.02541   -0.00227   -0.00195   -0.00460
N2    3    0.550151    0.441800    0.190501    11.00000    0.02559    0.02886 =
         0.02043   -0.00178    0.00030   -0.00297
N3    3    0.775518    0.465959    0.112400    11.00000    0.02630    0.03051 =
         0.02709    0.00070    0.00111    0.00047
N4    3    0.439441    0.364584    0.201097    11.00000    0.02526    0.03841 =
         0.02251   -0.00518    0.00326   -0.00846
N5    3    0.663174    0.511891    0.172400    11.00000    0.03039    0.03062 =
         0.02934   -0.00437    0.00559   -0.00959
N6    3    0.684255    0.540213    0.089480    11.00000    0.02959    0.03090 =
         0.02905    0.00281    0.00347    0.00335
N7    3    0.351244    0.370143    0.128377    11.00000    0.02596    0.03146 =
         0.02842   -0.00304   -0.00389    0.00095
C8    1    0.759365    0.514180    0.082919    11.00000    0.02848    0.02685 =
         0.02743   -0.00229    0.00294   -0.00144
C9    1    0.321014    0.441594    0.110241    11.00000    0.03415    0.03450 =
         0.03702   -0.00283   -0.00453    0.00854
C10   1    0.329354    0.296579    0.123530    11.00000    0.02566    0.03532 =
         0.02334   -0.00409   -0.00068   -0.00422
C11   1    0.500666    0.409777    0.217022    11.00000    0.02432    0.02858 =
         0.02190   -0.00219   -0.00033   -0.00124
C12   1    0.510906    0.421776    0.257143    11.00000    0.03438    0.03823 =
         0.02023   -0.00127    0.00118   -0.00597
AFIX  43
H12   2    0.475128    0.401019    0.275276    11.00000   -1.20000
AFIX   0
C13   1    0.613877    0.483504    0.202178    11.00000    0.02705    0.02401 =
         0.02599   -0.00274    0.00020   -0.00054
C14   1    0.628701    0.497478    0.241991    11.00000    0.03031    0.03530 =
         0.02860   -0.00664   -0.00399   -0.00583
AFIX  43
H14   2    0.672446    0.527202    0.250009    11.00000   -1.20000
AFIX   0
C15   1    0.862197    0.593891    0.047520    11.00000    0.04655    0.03725 =
         0.03809   -0.00152    0.00868   -0.00662
AFIX  43
H15   2    0.863136    0.627988    0.068459    11.00000   -1.20000
AFIX   0
C16   1    0.718801    0.575504    0.182204    11.00000    0.03753    0.03669 =
         0.04033   -0.00953    0.01054   -0.01375
AFIX  23
H16A  2    0.753282    0.585780    0.159871    11.00000   -1.20000
H16B  2    0.753239    0.559621    0.203690    11.00000   -1.20000
AFIX   0
C17   1    0.576169    0.465608    0.268714    11.00000    0.03812    0.03926 =
         0.02123   -0.00469   -0.00471   -0.00294
AFIX  43
H17   2    0.584944    0.473864    0.295227    11.00000   -1.20000
AFIX   0
C18   1    0.264428    0.267189    0.097458    11.00000    0.03943    0.03952 =
         0.03037    0.00079   -0.01207   -0.00956
C19   1    0.860145    0.492680   -0.014802    11.00000    0.05712    0.06089 =
         0.02976   -0.00731    0.00665    0.01228
AFIX  43
H19   2    0.859895    0.458643   -0.035771    11.00000   -1.20000
AFIX   0
C20   1    0.849157    0.420987    0.121585    11.00000    0.02633    0.03789 =
         0.03432    0.00162   -0.00315    0.00213
C21   1    0.811765    0.530062    0.048486    11.00000    0.03065    0.03116 =
         0.02675    0.00032    0.00329    0.00213
C22   1    0.456963    0.161728    0.180927    11.00000    0.04794    0.03650 =
         0.05518    0.01394   -0.01425   -0.00778
AFIX 137
H22A  2    0.505999    0.185107    0.171703    11.00000   -1.50000
H22B  2    0.466057    0.107904    0.185465    11.00000   -1.50000
H22C  2    0.440567    0.185949    0.204862    11.00000   -1.50000
AFIX   0
C23   1    0.833651    0.385676    0.161644    11.00000    0.04060    0.05506 =
         0.03635    0.00835   -0.00924    0.00205
AFIX 137
H23A  2    0.826697    0.425932    0.180558    11.00000   -1.50000
H23B  2    0.878881    0.354153    0.168955    11.00000   -1.50000
H23C  2    0.785605    0.354697    0.160657    11.00000   -1.50000
AFIX   0
C24   1    0.312566    0.408211    0.233827    11.00000    0.03381    0.08757 =
         0.03508   -0.00835    0.00797    0.00384
AFIX 137
H24A  2    0.341550    0.450644    0.245080    11.00000   -1.50000
H24B  2    0.271312    0.391413    0.251635    11.00000   -1.50000
H24C  2    0.288035    0.424182    0.209728    11.00000   -1.50000
AFIX   0
C25   1    0.362444    0.506716    0.132738    11.00000    0.04334    0.03298 =
         0.06217   -0.00445   -0.01014    0.00530
AFIX 137
H25A  2    0.343850    0.506716    0.159313    11.00000   -1.50000
H25B  2    0.349499    0.555123    0.120755    11.00000   -1.50000
H25C  2    0.419971    0.499156    0.132257    11.00000   -1.50000
AFIX   0
C26   1    0.370657    0.342531    0.225992    11.00000    0.03315    0.05615 =
         0.02838   -0.01098    0.00792   -0.01605
AFIX  23
H26A  2    0.391166    0.323481    0.250724    11.00000   -1.20000
H26B  2    0.341394    0.300885    0.213486    11.00000   -1.20000
AFIX   0
C27   1    0.628937    0.584466    0.063869    11.00000    0.03625    0.04158 =
         0.04019    0.01214    0.00460    0.01281
C28   1    0.390551    0.171633    0.150294    11.00000    0.03294    0.02868 =
         0.03599   -0.00037   -0.00087   -0.00482
C29   1    0.810337    0.479249    0.017103    11.00000    0.04257    0.03883 =
         0.03042   -0.00313   -0.00083    0.00168
AFIX  43
H29   2    0.776297    0.436644    0.017500    11.00000   -1.20000
AFIX   0
C30   1    0.911213    0.606741    0.015258    11.00000    0.04703    0.05582 =
         0.05238    0.00877    0.01351   -0.01110
AFIX  43
H30   2    0.944899    0.649581    0.014516    11.00000   -1.20000
AFIX   0
C31   1    0.922792    0.473237    0.123412    11.00000    0.03223    0.06490 =
         0.08472    0.01759   -0.01332   -0.01019
AFIX 137
H31A  2    0.933666    0.493657    0.097882    11.00000   -1.50000
H31B  2    0.968729    0.444292    0.132280    11.00000   -1.50000
H31C  2    0.912496    0.514768    0.141228    11.00000   -1.50000
AFIX   0
C32   1    0.416820    0.134338    0.112136    11.00000    0.06041    0.03615 =
         0.04789   -0.00819    0.00613    0.00428
AFIX 137
H32A  2    0.374402    0.139433    0.093149    11.00000   -1.50000
H32B  2    0.427830    0.080786    0.116508    11.00000   -1.50000
H32C  2    0.464805    0.159261    0.102669    11.00000   -1.50000
AFIX   0
C33   1    0.229452    0.448622    0.114819    11.00000    0.03683    0.05129 =
         0.05914   -0.00999   -0.01129    0.01398
AFIX 137
H33A  2    0.203308    0.410015    0.099227    11.00000   -1.50000
H33B  2    0.212360    0.498712    0.106346    11.00000   -1.50000
H33C  2    0.215101    0.441561    0.141762    11.00000   -1.50000
AFIX   0
C34   1    0.671088    0.654132    0.045631    11.00000    0.07091    0.04002 =
         0.07976    0.01962   -0.01374    0.00266
AFIX 137
H34A  2    0.697842    0.683139    0.065705    11.00000   -1.50000
H34B  2    0.631677    0.686065    0.032918    11.00000   -1.50000
H34C  2    0.710196    0.636904    0.026827    11.00000   -1.50000
AFIX   0
C35   1    0.280429    0.252948    0.058372    11.00000    0.06723    0.04834 =
         0.03155   -0.00114   -0.00998   -0.01639
AFIX  43
H35   2    0.332040    0.260285    0.048211    11.00000   -1.20000
AFIX   0
C36   1    0.217044    0.227236    0.034513    11.00000    0.11161    0.06738 =
         0.03274    0.00209   -0.02871   -0.03028
AFIX  43
H36   2    0.226742    0.217175    0.008237    11.00000   -1.20000
AFIX   0
C37   1    0.312625    0.136193    0.165873    11.00000    0.04439    0.03950 =
         0.05636    0.00249    0.00406   -0.01407
AFIX 137
H37A  2    0.295866    0.163289    0.188939    11.00000   -1.50000
H37B  2    0.321807    0.083065    0.172150    11.00000   -1.50000
H37C  2    0.271114    0.139902    0.146344    11.00000   -1.50000
AFIX   0
C38   1    0.344564    0.446056    0.067213    11.00000    0.06877    0.04569 =
         0.04004    0.01021    0.00124    0.01680
AFIX 137
H38A  2    0.401849    0.438475    0.064640    11.00000   -1.50000
H38B  2    0.330234    0.495690    0.057027    11.00000   -1.50000
H38C  2    0.316434    0.406813    0.052889    11.00000   -1.50000
AFIX   0
C39   1    0.675114    0.649316    0.193555    11.00000    0.05445    0.03411 =
         0.06013   -0.01000    0.01791   -0.01220
AFIX 137
H39A  2    0.641148    0.665625    0.172362    11.00000   -1.50000
H39B  2    0.714134    0.688717    0.199163    11.00000   -1.50000
H39C  2    0.642513    0.640150    0.216299    11.00000   -1.50000
AFIX   0
C40   1    0.596429    0.533434    0.031564    11.00000    0.05458    0.06145 =
         0.06679    0.01777   -0.02698   -0.00068
AFIX 137
H40A  2    0.640484    0.515455    0.015727    11.00000   -1.50000
H40B  2    0.559432    0.562306    0.015669    11.00000   -1.50000
H40C  2    0.568782    0.490220    0.042836    11.00000   -1.50000
AFIX   0
C41   1    0.187345    0.256535    0.112378    11.00000    0.03628    0.07369 =
         0.04793    0.00274   -0.01183   -0.01777
AFIX  43
H41   2    0.177060    0.266175    0.138643    11.00000   -1.20000
AFIX   0
C42   1    0.909970    0.556203   -0.015565    11.00000    0.04971    0.07527 =
         0.03858    0.00981    0.01822    0.00700
AFIX  43
H42   2    0.943002    0.564914   -0.037115    11.00000   -1.20000
AFIX   0
C43   1    0.861504    0.356427    0.092076    11.00000    0.06160    0.05159 =
         0.04531   -0.00396   -0.00391    0.02705
AFIX 137
H43A  2    0.812831    0.326541    0.090081    11.00000   -1.50000
H43B  2    0.905139    0.323990    0.100529    11.00000   -1.50000
H43C  2    0.874323    0.378064    0.067019    11.00000   -1.50000
AFIX   0
C44   1    0.141104    0.216778    0.049439    11.00000    0.08822    0.08786 =
         0.06596    0.01626   -0.04738   -0.04829
AFIX  43
H44   2    0.099704    0.199566    0.033244    11.00000   -1.20000
AFIX   0
C51   1    0.560456    0.609956    0.089992    11.00000    0.08360    0.17141 =
         0.07042    0.04683    0.03108    0.09064
AFIX 137
H51A  2    0.535136    0.565644    0.101439    11.00000   -1.50000
H51B  2    0.521398    0.637932    0.074852    11.00000   -1.50000
H51C  2    0.581263    0.642509    0.110305    11.00000   -1.50000
AFIX   0
C54   1    0.125438    0.231450    0.088091    11.00000    0.05214    0.09991 =
         0.07351    0.01536   -0.02800   -0.03660
AFIX  43
H54   2    0.073534    0.224618    0.097993    11.00000   -1.20000
AFIX   0
C3    1    0.556870    0.137492    0.282114    11.00000    0.06981    0.08094 =
         0.08598    0.02045   -0.00585    0.00231
AFIX  23
H3A   2    0.508925    0.125812    0.266883    11.00000   -1.20000
H3B   2    0.567608    0.095083    0.299797    11.00000   -1.20000
AFIX   0
C4    1    0.639353    0.239902    0.260967    11.00000    0.12051    0.10833 =
         0.06598    0.00262    0.01301   -0.04020
AFIX  23
H4A   2    0.695945    0.253910    0.258576    11.00000   -1.20000
H4B   2    0.608594    0.267699    0.241386    11.00000   -1.20000
AFIX   0
C5    1    0.628260    0.152498    0.256038    11.00000    0.05597    0.08746 =
         0.08968   -0.02607   -0.00202    0.00521
AFIX  23
H5A   2    0.616576    0.139028    0.229117    11.00000   -1.20000
H5B   2    0.675711    0.124452    0.264717    11.00000   -1.20000
AFIX   0
O2    7    0.611233    0.256133    0.297654    11.00000    0.15440    0.09121 =
         0.09448   -0.01567   -0.02366   -0.00216
C1    1    0.547298    0.208031    0.303075    11.00000    0.08828    0.19714 =
         0.16718   -0.11324    0.04462   -0.05251
AFIX  23
H1A   2    0.498175    0.233396    0.294438    11.00000   -1.20000
H1B   2    0.541694    0.196926    0.330719    11.00000   -1.20000
AFIX   0
HKLF 4


REM  CU-3757 in Pbca
REM wR2 = 0.0878, GooF = S = 1.028, Restrained GooF = 1.028 for all data
REM R1 = 0.0341 for 8945 Fo > 4sig(Fo) and 0.0387 for all 9930 data
REM 519 parameters refined using 0 restraints

END

WGHT      0.0372     10.9437

REM Highest difference peak  1.346,  deepest hole -0.952,  1-sigma level  0.054
Q1    1   0.5812  0.3375  0.0408  11.00000  0.05    1.35
Q2    1   0.6833  0.2077  0.2784  11.00000  0.05    0.89
Q3    1   0.6656  0.2601  0.1619  11.00000  0.05    0.42
Q4    1   0.5548  0.2360  0.2820  11.00000  0.05    0.37
Q5    1   0.6520  0.6683  0.0815  11.00000  0.05    0.29
Q6    1   0.6442  0.1271  0.2820  11.00000  0.05    0.26
Q7    1   0.5175  0.3414  0.1420  11.00000  0.05    0.25
Q8    1   0.2675  0.2185  0.0208  11.00000  0.05    0.25
Q9    1   0.5685  0.1547  0.3001  11.00000  0.05    0.24
Q10   1   0.4563  0.3167  0.0559  11.00000  0.05    0.23
Q11   1   0.2786  0.2533  0.0822  11.00000  0.05    0.22
Q12   1   0.3355  0.3956  0.1230  11.00000  0.05    0.21
Q13   1   0.6146  0.4926  0.2209  11.00000  0.05    0.20
Q14   1   0.8140  0.4413  0.1197  11.00000  0.05    0.20
Q15   1   0.7448  0.4543  0.1200  11.00000  0.05    0.20
Q16   1   0.6632  0.5186  0.0987  11.00000  0.05    0.20
Q17   1   0.6858  0.5360  0.1784  11.00000  0.05    0.19
Q18   1   0.6159  0.2260  0.2572  11.00000  0.05    0.19
Q19   1   0.4374  0.3619  0.1835  11.00000  0.05    0.19
Q20   1   0.4013  0.2757  0.1553  11.00000  0.05    0.19
;
_shelx_res_checksum              20195

_shelx_hkl_file                  
;
   0   0  -2 595.783 33.2660   5
   0   0  -3 761.320 61.9536   5
   0   0   3 17.4324 10.7771   4
   0   0   4 853230. 6155.93   4
   0   0  -4 829025. 6279.28   5
   0   0  -5 86.0592 42.6422   5
   0   0   5 32.7896 21.4709   4
   0   0  -6 43238.5 553.691   5
   0   0   6 42895.7 432.321   4
   0   0   7 87.5454 24.1969   4
   0   0  -7 46.7498 43.0824   5
   0   0   7-22.2895 60.6668   1
   0   0   8 341741. 2942.28   1
   0   0  -8 335979. 2842.83   5
   0   0   8 345644. 2630.66   4
   0   0   9 70.8808 67.9644   1
   0   0  -9-55.9371 58.1946   5
   0   0   9 86.0728 32.5542   4
   0   0  10 177326. 1876.45   1
   0   0  10 183501. 1549.93   4
   0   0  11-18.3379 36.1405   4
   0   0 -11 43.4710 64.6662   3
   0   0  11 106.495 85.5916   1
   0   0 -12 912560. 7161.18   3
   0   0  12 908286. 7320.78   1
   0   0  13 113.159 105.546   1
   0   0 -13 55.9797 65.5067   3
   0   0  14 110846. 1545.15   1
   0   0 -14 117007. 1400.84   3
   0   0  15 46.6956 118.587   1
   0   0 -15 17.0513 64.5760   3
   0   0 -16 71336.9 1076.93   3
   0   0  16 69917.8 1226.58   1
   0   0  17-44.5691 114.391   1
   0   0 -17 57.7730 73.6810   3
   0   0  18 1585.75 219.307   1
   0   0 -18 1615.70 161.837   3
   0   0  19 67.1136 124.754   1
   0   0 -19 138.339 77.4835   3
   0   0 -20 57430.5 1022.83   3
   0   0  20 55913.2 1218.32   1
   0   0 -21 144.591 85.4172   3
   0   0  21 144.043 152.419   1
   0   0 -22 38957.9 855.735   3
   0   0  22 38155.4 1051.87   1
   0   0 -23-35.7286 88.0632   3
   0   0  23 134.121 151.490   1
   0   0 -24 21726.6 653.489   3
   0   0  24 21747.2 825.546   1
   0   0 -25 137.477 122.817   8
   0   0  25 20.1309 162.953   1
   0   0 -25-26.1800 112.839  15
   0   0 -26 15486.5 618.438   8
   0   0 -26 16084.0 597.737  15
   0   0  26 16790.7 768.059   1
   0   0 -27 32.4131 101.049  15
   0   0 -27-48.2361 113.633   8
   0   0  27-152.107 152.901   1
   0   0 -28 20704.2 742.176   8
   0   0  28 21963.5 914.187   1
   0   0  29-139.742 175.202   1
   0   0 -29-23.7070 135.144   8
   0   0 -30 63285.8 1374.34   8
   0   0 -31-117.008 149.173   8
   0   0 -32 58970.5 1330.22   8
   0   0 -33-33.6573 141.416   8
   0   0 -34 4280.56 344.013   8
   0   0 -35-66.7507 143.172   8
   0   0 -36 6277.24 394.902   8
   0   0 -37-92.7732 134.498  13
   0   0 -37-36.9998 109.312   8
   0   0 -38 8752.35 413.092  13
   0   0 -38 8139.58 400.210   8
   0   0 -39 93.3232 110.391  13
   0   0 -39-24.0137 92.6119   8
   0   0 -40 235.328 104.547  13
   0   0 -40 214.780 91.9689   8
   0   0 -41-92.2911 85.7193  13
   0   0 -42 2968.35 168.957  13
   0   1   0 21.0159 9.85259   1
   0   1   0 35.3531 12.3520   4
   0   1   1 21.5328 11.6186   1
   0   1   1 23.0177 12.5270   4
   0   1  -1 20.8444 9.06335   4
   0   1  -1 67.7906 14.4133   5
   0   1  -1 51.0976 13.5423   2
   0   1   2 4.27344 14.5079   1
   0   1  -2 37.4668 16.8922   2
   0   1  -2 37.2492 17.3453   5
   0   1   2 33.0003 15.9303   4
   0   1  -3 5304.84 139.408   5
   0   1   3 1662.47 90.0200   4
   0   1  -3 2252.15 105.326   2
   0   1  -3 4501.26 129.227   3
   0   1  -4-16.6863 24.1582   2
   0   1  -4 24.3728 24.7536   5
   0   1  -4 69.7090 26.5636   3
   0   1   4 55.3241 25.4932   4
   0   1   5 58.3775 27.7524   4
   0   1   5 88.2419 36.4015   1
   0   1  -5 81.3243 36.5945   5
   0   1  -5 11.2869 24.8515   2
   0   1  -6 6.72356 31.7251   3
   0   1   6 55.5436 49.1750   1
   0   1  -6 49.1772 36.8873   2
   0   1  -6 61.1438 43.1728   5
   0   1   6 14.1322 29.6718   4
   0   1  -7 60.8061 45.8195   5
   0   1   7 12.8952 32.4231   4
   0   1   7 15.8014 49.0339   1
   0   1  -7 27.8031 40.1779   3
   0   1  -8 4.38912 43.4924   3
   0   1   8 21.2044 37.7514   4
   0   1   8-8.49951 66.7129   1
   0   1  -8-4.70769 48.4421   5
   0   1  -9 57.8463 53.2808   3
   0   1   9 53.9364 74.6838   1
   0   1  -9 44.3815 70.8151   5
   0   1   9 0.09030 40.1858   4
   0   1  10 26.6396 45.2002   4
   0   1  10 68.1741 76.2680   1
   0   1 -10 34.6313 52.0312   3
   0   1 -10-2.15217 59.2200   5
   0   1 -11 81.3164 76.8535   5
   0   1  11 11.3100 87.8263   1
   0   1  11-39.7907 48.2133   4
   0   1 -11 124.141 64.3301   3
   0   1  12 73.8278 85.8757   1
   0   1 -12 51.9987 64.0246   3
   0  -1  12-23.7466 101.427   1
   0   1  12-7.99178 49.0098   4
   0   1 -12 218.701 82.2712   5
   0   1  13 75.2766 114.627   1
   0   1 -13-15.2481 72.1362   5
   0   1 -13 107.060 65.8939   3
   0  -1  13 6.41103 99.5394   1
   0  -1  14-15.8526 120.857   1
   0   1  14 25.8800 108.442   1
   0   1 -14-25.1473 71.1596   3
   0   1 -15 1.84653 75.0256   3
   0   1  15 41.2072 107.737   1
   0  -1  15 134.639 118.867   1
   0  -1  16-87.1687 136.147   1
   0   1  16 10.0420 113.942   1
   0   1 -16-103.657 74.0629   3
   0  -1  17-41.8022 119.420   1
   0   1 -17-2.31128 71.1765   3
   0   1  17 141.724 126.770   1
   0  -1 -17 50.5417 75.1659   3
   0   1  18 164.348 143.220   1
   0   1 -18-36.1793 82.1269   3
   0  -1 -18 87.1538 82.5624   3
   0  -1  18-70.2569 132.546   1
   0  -1  19 1.97392 135.905   1
   0  -1 -19 45.4291 71.1767   3
   0   1  19 14.0436 134.408   1
   0   1 -19-56.3147 88.6644   3
   0   1 -20-28.1589 96.7713   3
   0  -1  20 79.0881 130.733   1
   0   1  20 56.2643 123.721   1
   0  -1 -20 91.2879 83.9328   3
   0   1 -21-156.202 99.8025   3
   0   1  21-33.1090 144.391   1
   0  -1  21-29.8244 145.312   1
   0  -1 -21-40.5914 74.1717   3
   0  -1  22 77.2361 147.266   1
   0   1  22-28.3992 154.323   1
   0  -1 -22 43.3677 76.8526   3
   0   1 -22-81.3323 93.5834   3
   0  -1 -23 44.8144 75.7801   3
   0  -1  23 7.66537 132.720   1
   0   1 -23 14.6274 81.9931   3
   0   1  23 48.0580 138.294   1
   0  -1 -24 81.8503 79.4275   3
   0   1  24-93.1343 148.536   1
   0  -1  24-132.129 160.244   1
   0  -1 -24 1.93603 104.133   8
   0   1  25-190.276 201.558   1
   0  -1  25 133.193 164.495   1
   0  -1 -25-61.1833 110.498  15
   0   1 -25 92.4490 111.697   8
   0   1 -25-107.903 107.075   6
   0  -1 -25 68.5641 98.0279   8
   0   1 -26 150.842 108.756   8
   0  -1  26 41.2865 147.474   1
   0   1  26 157.177 140.145   1
   0  -1 -26 131.933 111.583  15
   0   1 -26-92.1468 90.3346   6
   0  -1 -26-18.4235 123.916   8
   0  -1 -27 21.5957 105.553  15
   0  -1  27-160.431 166.451   1
   0   1 -27 12.3589 94.7955   6
   0   1 -27 9.88653 109.473   8
   0  -1 -27-170.673 149.144   8
   0   1  27-274.847 205.466   1
   0  -1  28-44.4218 181.784   1
   0   1  28-114.347 145.315   1
   0   1 -28-72.0750 120.221   6
   0  -1 -28 47.3016 131.676   8
   0  -1 -28-53.0955 117.648  15
   0   1 -28 7.67292 119.254   8
   0  -1 -29-16.7797 129.348  15
   0   1 -29-44.9343 106.172   6
   0   1  29 263.686 189.334   1
   0   1 -29 53.8484 117.655   8
   0  -1  29 23.6731 165.151   1
   0  -1 -29 174.156 143.257   8
   0  -1 -30-237.264 190.150   8
   0   1 -30-55.3093 140.412   8
   0  -1 -31-15.6177 155.038   8
   0   1 -31 22.4788 133.343   8
   0  -1 -32-206.446 182.391   8
   0   1 -32-41.6275 148.761   8
   0  -1 -33-176.725 162.552   8
   0   1 -33-112.042 159.715   8
   0  -1 -34-207.472 154.452   8
   0   1 -34-127.061 142.570   8
   0   1 -35-73.7096 134.852   8
   0  -1 -35-50.0110 144.251   8
   0  -1 -36-103.121 130.909   8
   0   1 -36-50.7676 111.757   8
   0   1 -36-67.0792 143.992  13
   0  -1 -37 71.0200 129.793  13
   0   1 -37-28.5693 102.461   8
   0  -1 -37-57.3304 136.078   8
   0   1 -37-54.1043 132.889  13
   0  -1 -38-37.9782 115.132  13
   0  -1 -38 165.082 112.691   8
   0   1 -38-121.405 106.086   8
   0   1 -38 68.8669 114.193  13
   0   1 -39-65.8937 81.5836   8
   0   1 -39 103.086 120.691  13
   0  -1 -39-9.79831 89.4694   8
   0  -1 -39 53.6361 100.217  13
   0   1 -40-84.0040 99.7197  13
   0  -1 -40 135.904 87.9330  13
   0  -1 -40-25.0505 81.1592   8
   0   1 -41-113.818 87.7023  13
   0  -1 -41 0.77363 54.5720   8
   0  -1 -41-87.3416 70.5263  13
   0   1 -42-21.2753 60.5251  13
   0   2   0 40850.6 458.109   4
   0   2   0 42202.9 448.988   1
   0   2  -1 169942. 1364.45   5
   0   2   1 167446. 1395.57   4
   0   2  -1 168860. 1342.75   2
   0   2  -2 1641.70 73.7953   5
   0   2  -2 1613.09 61.8292   4
   0   2   2 1601.80 72.6735   1
   0   2   2 1682.99 82.3194   4
   0   2  -3 90573.2 845.330   5
   0   2  -3 86753.7 823.427   2
   0   2   3 87710.3 841.291   1
   0   2   3 89460.9 875.180   4
   0   2  -4 127708. 1140.49   2
   0   2   4 127991. 1170.36   1
   0   2   4 131137. 1189.71   4
   0   2   5 7711.41 205.273   1
   0   2  -5 7315.09 185.940   2
   0   2  -5 7383.83 196.532   5
   0   2   5 7454.45 200.584   4
   0   2   6 11105.3 258.366   4
   0   2  -6 11238.5 248.151   2
   0   2   6 11211.2 271.722   1
   0   2  -6 11146.5 261.569   5
   0   2   7 247840. 2136.05   4
   0   2  -7 252208. 2123.69   2
   0   2   7 246631. 2202.09   1
   0   2  -7 245513. 2151.81   5
   0   2  -7 242610. 2138.66   3
   0   2  -8 16653.9 345.928   2
   0   2  -8 16028.2 355.285   5
   0   2   8 16100.6 379.952   1
   0   2   8 15955.8 338.036   4
   0   2  -8 16021.7 347.928   3
   0   2   9 142054. 1514.79   1
   0   2   9 142726. 1405.83   4
   0   2  -9 138758. 1426.84   3
   0   2  -9 138733. 1447.49   5
   0   2  10 319989. 2868.48   1
   0   2 -10 308450. 2753.31   3
   0   2 -10 304476. 2771.80   5
   0   2  10 316359. 2703.04   4
   0   2  11 113625. 1240.27   4
   0   2 -11 111586. 1310.26   5
   0   2  11 112005. 1386.44   1
   0   2 -11 112501. 1289.02   3
   0   2 -12 164585. 1732.52   3
   0   2  12 168120. 1673.86   4
   0   2  12 163387. 1857.93   1
   0   2 -12 163690. 1760.12   5
   0   2  13 77368.2 1003.28   4
   0   2 -13 74286.5 1074.52   5
   0   2  13 75513.4 1157.54   1
   0   2 -13 76622.1 1052.26   3
   0   2  14 30001.4 719.246   1
   0   2 -14 31523.9 639.009   3
   0   2 -14 30412.9 654.901   5
   0   2 -15 110576. 1402.97   3
   0  -2  15 109302. 1592.63   1
   0   2 -15 109012. 1427.92   5
   0   2  15 105662. 1535.44   1
   0   2 -16 38948.9 769.800   3
   0  -2  16 36853.1 893.326   1
   0   2 -16 38110.4 787.752   5
   0   2  16 38650.1 874.896   1
   0  -2  17 63086.6 1240.66   1
   0   2  17 63924.5 1202.15   1
   0  -2  18 5599.61 371.976   1
   0   2  18 5303.39 346.689   1
   0   2 -18 5726.55 297.017   3
   0  -2 -19 9640.81 396.195   3
   0   2  19 9154.92 473.060   1
   0  -2  19 9655.92 495.002   1
   0   2 -19 9284.30 392.847   3
   0  -2  20 199327. 2675.64   1
   0  -2 -20 203820. 2318.48   3
   0   2  20 196890. 2621.60   1
   0  -2 -21 20702.5 604.942   3
   0   2  21 19703.7 732.473   1
   0  -2  21 19059.4 738.238   1
   0  -2 -22 86460.9 1363.96   3
   0   2  22 84517.5 1630.12   1
   0  -2  22 81913.9 1655.11   1
   0  -2 -23 28455.0 740.991   3
   0  -2  23 27547.1 938.194   1
   0   2  23 27996.3 923.588   1
   0  -2 -24 2599.62 228.924   3
   0  -2  24 2154.61 303.479   1
   0  -2 -24 2381.29 245.959   8
   0  -2 -24 2739.16 257.778  15
   0   2  24 2266.30 285.901   1
   0   2 -25 3004.25 253.469   6
   0  -2 -25 3200.59 279.363  15
   0  -2 -25 3014.81 286.938   8
   0  -2  25 3144.95 351.840   1
   0   2 -25 3378.05 282.964   8
   0   2  25 3481.99 359.729   1
   0  -2  26 2582.70 328.005   1
   0   2  26 2450.60 311.939   1
   0   2 -26 2121.70 232.475   8
   0   2 -26 2544.96 242.803   6
   0  -2 -26 2252.43 253.235  15
   0  -2 -26 2237.86 266.014   8
   0  -2 -27 95701.5 1746.96   8
   0   2  27 100202. 1996.33   1
   0   2 -27 96287.2 1632.76   8
   0  -2  27 100452. 2047.41   1
   0   2 -27 98933.6 1573.33   6
   0  -2 -27 97159.4 1665.45  15
   0   2 -28 29959.6 865.721   8
   0   2  28 32451.2 1110.93   1
   0   2 -28 30351.0 822.041   6
   0  -2 -28 29077.1 922.723   8
   0  -2  28 31513.4 1122.80   1
   0  -2 -28 30579.6 886.968  15
   0   2 -29 18423.4 681.457   8
   0  -2 -29 19001.0 694.551  15
   0  -2  29 20037.2 909.632   1
   0  -2 -29 17999.5 735.246   8
   0   2 -29 19225.4 644.930   6
   0   2  29 19646.9 875.737   1
   0   2 -30 1835.63 212.665   6
   0   2 -30 1627.58 225.594   8
   0  -2 -30 1445.81 228.951   8
   0   2 -31 982.151 188.485   8
   0  -2 -31 508.271 182.821   8
   0  -2 -32 18439.4 751.513   8
   0   2 -32 18840.9 701.351   8
   0  -2 -33 1629.14 263.013   8
   0   2 -33 1653.39 225.352   8
   0  -2 -34 950.791 215.947   8
   0   2 -34 1051.49 222.172  13
   0   2 -34 961.002 180.843   8
   0   2 -35 116.295 109.705   8
   0   2 -35 372.600 184.450  13
   0  -2 -35 226.285 157.295   8
   0   2 -36 2545.99 276.174  13
   0   2 -36 2745.90 250.385   8
   0  -2 -36 2390.55 278.352   8
   0  -2 -37 5849.78 386.493   8
   0   2 -37 6754.14 395.440  13
   0   2 -37 5752.85 335.055   8
   0  -2 -38 609.777 153.742   8
   0  -2 -38 720.568 149.559  13
   0   2 -38 775.489 152.197  13
   0   2 -39 11921.3 457.625  13
   0  -2 -39 11359.7 463.680   8
   0  -2 -39 11381.6 419.046  13
   0  -2 -40 257.860 95.1001  13
   0  -2 -40 95.3836 83.6491   8
   0   2 -40 182.176 98.0451  13
   0  -2 -41 2255.62 160.121  13
   0  -2 -41 2488.42 178.890   8
   0   2 -41 2603.73 190.365  13
   0   2 -42 5731.92 239.762  13
   0   3   0 22.6518 36.5998   4
   0   3   0 45.9380 32.0322   5
   0   3   0 84.3554 35.5008   1
   0   3   1 51.4653 34.7461   1
   0   3  -1 54.4467 33.6240   5
   0   3   1 35.4142 40.2294   4
   0   3  -1-1.76929 30.8465   4
   0   3  -1 24.4414 27.9402   2
   0   3  -2 37.8390 33.8291   5
   0   3   2 28.8604 31.9208   1
   0   3  -2-4.52121 32.0148   2
   0   3  -2 3.35538 28.0875   4
   0   3   2 43.8284 44.4401   4
   0   3  -3 85.4792 47.2175   5
   0   3   3 64.5546 46.0283   4
   0   3  -3 55.6236 33.2862   2
   0   3   3-7.84749 33.9400   1
   0   3   4 74.2164 55.2663   4
   0   3   4 13.1989 36.6046   1
   0   3  -4 38.9583 37.4553   2
   0   3  -4 90.0360 40.1008   5
   0   3  -5 65.0123 42.2255   2
   0   3   5 36.1258 52.7756   4
   0   3  -5 134.037 51.5085   5
   0   3   5 164.814 50.3263   1
   0   3  -6 103.905 71.9716   5
   0   3   6 88.9164 50.1036   1
   0   3  -6 50.1628 51.0511   2
   0   3   6 49.7526 53.3623   4
   0   3  -7 152.573 61.7771   2
   0   3  -7 33.3065 53.8004   5
   0   3   7-19.9330 58.8583   1
   0   3   7 78.8936 68.4293   4
   0   3   8 120.593 72.4228   4
   0   3  -8 94.4792 65.9977   2
   0   3   8 27.4334 55.6182   1
   0   3  -9 55.6022 60.5685   2
   0   3  -9 14.3106 70.3871   5
   0   3   9 32.1546 63.5823   1
   0   3   9 73.7602 69.0454   4
   0   3  10 124.319 88.8847   1
   0   3  10-5.66976 67.4812   4
   0   3 -10 35.6838 69.6756   2
   0   3 -10 90.8411 73.5004   5
   0   3  11-33.9023 69.0673   4
   0   3 -11-7.70237 81.3740   5
   0   3  11-24.3047 88.3050   1
   0   3  12-14.2147 94.1167   1
   0   3  12 45.7633 66.5623   4
   0   3 -12 30.4808 84.7085   5
   0   3  13 49.5805 87.6877   1
   0   3  13-21.1100 70.7664   4
   0   3 -13 60.9472 85.1739   5
   0   3  14 59.3192 102.444   1
   0   3 -14 57.9616 89.6706   5
   0   3 -15-19.1521 95.7991   5
   0   3  15 55.9875 106.462   1
   0   3 -16 3.07854 97.8075   5
   0   3  16-58.4040 103.795   1
   0  -3  17-93.0770 147.499   1
   0   3  17-81.3401 130.681   1
   0   3 -17-5.75844 93.9135   5
   0  -3  18 39.7386 132.143   1
   0   3 -18-36.0722 110.005   5
   0   3  18 47.0892 115.690   1
   0  -3  19 61.0228 138.145   1
   0   3  19 169.203 139.083   1
   0   3  20-2.13177 128.776   1
   0  -3  20-72.0124 143.651   1
   0  -3  21 328.441 164.601   1
   0   3  21-12.7505 137.782   1
   0  -3  22-210.402 176.402   1
   0  -3 -22 94.9578 89.2609   3
   0   3  22 21.3153 123.877   1
   0  -3 -23 352.441 116.557   3
   0  -3 -23 49.0454 99.2753   8
   0   3  23 190.351 147.365   1
   0  -3  23 127.213 149.040   1
   0  -3  24-2.31423 141.669   1
   0   3 -24-16.3611 95.2155   6
   0  -3 -24 58.9539 83.5886   3
   0  -3 -24-19.8857 94.9114   8
   0   3  24 96.2274 131.997   1
   0  -3 -24 36.4058 119.933  15
   0   3  25-67.3216 139.696   1
   0  -3 -25 44.4820 111.073  15
   0   3 -25 82.2229 99.2686   8
   0  -3 -25 174.736 131.183   8
   0   3 -25-40.0706 93.5310   6
   0  -3  25-185.386 146.702   1
   0  -3 -26 78.7241 119.471  15
   0   3 -26-45.2089 111.274   6
   0  -3 -26-67.3651 139.640   8
   0  -3  26 101.946 158.692   1
   0   3 -26 55.3952 99.0402   8
   0   3  26-96.8311 153.214   1
   0  -3 -27 41.3734 128.841   8
   0  -3  27 110.702 163.029   1
   0  -3 -27-29.0541 142.275  15
   0   3 -27 42.9159 108.886   8
   0   3 -27 20.0636 109.945   6
   0   3  27-120.317 172.306   1
   0  -3  28 86.2122 156.917   1
   0   3  28 108.606 157.667   1
   0  -3 -28-0.42990 139.827  15
   0  -3 -28 0.49798 142.186   8
   0   3 -28-52.6514 118.099   6
   0   3 -28 88.9261 124.383   8
   0   3 -29 392.886 139.560   8
   0  -3 -29 351.494 177.918  15
   0   3 -29 129.397 133.609   6
   0  -3  29-243.458 197.756   1
   0   3  29 38.3589 143.037   1
   0  -3 -29-126.758 194.509   8
   0  -3 -30-116.070 177.759   8
   0   3 -30-83.3172 118.305   8
   0  -3 -30-72.4084 158.186  15
   0   3 -30-75.8068 117.058   6
   0   3 -31-36.0975 123.059   6
   0   3 -31 14.6880 113.308   8
   0  -3 -31-179.680 196.397   8
   0   3 -32-136.325 125.083   8
   0  -3 -32-14.8717 162.319   8
   0  -3 -33 145.748 169.905   8
   0   3 -33 123.162 173.433  13
   0   3 -33 11.0664 111.002   8
   0   3 -34-165.706 127.219   8
   0   3 -34-35.5968 157.306  13
   0  -3 -34 54.7969 158.830   8
   0   3 -35-252.214 127.180   8
   0  -3 -35-71.3425 161.405   8
   0   3 -35-41.0779 152.078  13
   0  -3 -36 15.8783 148.713   8
   0   3 -36-42.2805 137.716  13
   0   3 -37 64.2450 133.709  13
   0  -3 -37 57.7097 133.257   8
   0  -3 -38-102.557 130.167   8
   0  -3 -38-9.34018 92.3743  13
   0   3 -38 23.1884 130.632  13
   0  -3 -39-98.6398 106.552   8
   0  -3 -39 159.923 83.7249  18
   0  -3 -39-6.91672 85.6007  13
   0   3 -39-98.3388 111.528  13
   0  -3 -40-51.7735 90.8685   8
   0   3 -40 107.831 95.7502  13
   0  -3 -40-118.199 77.6122  13
   0  -3 -41-37.1841 70.0844   8
   0   3 -41-146.374 89.8039  13
   0  -3 -41 115.179 66.7766  13
   0   3 -42-49.1055 65.4553  13
   0   4   0 140590. 1338.77   5
   0   4   0 140461. 1362.10   4
   0   4  -1 151039. 1415.24   5
   0   4  -1 148318. 1414.57   4
   0   4   1 152664. 1419.32   1
   0   4  -1 153557. 1368.04   2
   0   4   1 147874. 1452.21   4
   0   4   2 56478.1 737.140   4
   0   4  -2 57642.0 668.256   2
   0   4   2 56548.6 699.534   1
   0   4  -2 55085.6 689.726   5
   0   4  -3 238996. 2091.16   5
   0   4   3 235619. 2160.92   4
   0   4   3 240555. 2103.13   1
   0   4  -4 54740.2 670.334   2
   0   4   4 55361.2 759.004   4
   0   4   4 51733.2 700.784   1
   0   4  -4 53008.1 691.386   5
   0   4   5 126011. 1353.34   4
   0   4  -5 122738. 1272.91   5
   0   4   5 123341. 1286.75   1
   0   4  -5 125900. 1240.73   2
   0   4  -6 4055.93 175.932   2
   0   4   6 4159.51 201.882   4
   0   4  -6 3805.91 182.254   5
   0   4   6 3789.96 181.102   1
   0   4   7 100319. 1168.69   1
   0   4   7 102153. 1209.41   4
   0   4  -7 103239. 1112.99   2
   0   4  -7 101456. 1156.34   5
   0   4  -8 109792. 1255.99   5
   0   4   8 112019. 1305.69   4
   0   4  -8 112893. 1211.61   2
   0   4  -9 3874.89 188.597   2
   0   4  -9 3638.02 197.100   5
   0   4   9 3386.33 206.769   1
   0   4 -10 43729.3 693.646   2
   0   4 -10 42135.3 720.850   5
   0   4  10 41224.6 752.349   1
   0   4  10 42148.5 743.248   4
   0   4  11 15153.1 448.384   1
   0   4 -11 14936.7 418.109   5
   0   4  11 14462.6 426.111   4
   0   4 -11 14736.2 397.208   2
   0   4  12 28974.5 672.205   1
   0   4  12 28441.9 625.256   4
   0   4 -12 28835.5 621.594   5
   0   4 -12 30408.6 603.774   2
   0   4  13 102.076 108.037   1
   0   4 -13 56.3279 91.4153   5
   0   4  13-7.57600 72.2334   4
   0   4  14 71462.0 1207.94   1
   0   4 -14 69118.3 1098.01   5
   0   4  15 27401.8 738.716   1
   0   4 -15 27571.6 663.858   5
   0   4  16 27537.6 774.701   1
   0   4 -16 27082.6 691.096   5
   0   4 -17 322460. 3258.17   5
   0   4  17 316568. 3456.42   1
   0   4 -18 188124. 2274.99   5
   0   4  18 187694. 2472.83   1
   0   4 -19 32745.2 825.462   5
   0  -4  19 31141.9 934.490   1
   0  -4  20 1317.88 216.759   1
   0   4  20 1667.74 238.401   1
   0   4 -20 1858.02 228.152   5
   0  -4  21 3182.25 333.406   1
   0   4  21 3728.45 341.775   1
   0  -4  22 59451.5 1423.80   1
   0   4  22 62561.5 1419.67   1
   0  -4 -23 247.842 103.014   3
   0  -4 -23 305.783 149.065  15
   0   4 -23 330.398 125.999   6
   0  -4 -23 80.2657 116.280   8
   0   4  23 263.698 157.408   1
   0  -4  23 320.176 152.978   1
   0  -4  24-1.19931 165.347   1
   0  -4 -24-18.7321 115.138  15
   0   4  24 479.283 193.147   1
   0   4 -24 153.232 120.893   6
   0  -4 -24-5.37512 138.806   8
   0  -4 -24 207.986 128.495  10
   0  -4  25 8046.54 553.428   1
   0   4 -25 7680.00 413.532   6
   0  -4 -25 6977.60 451.575   8
   0  -4 -25 7174.51 396.548  10
   0  -4 -25 7660.83 443.848  15
   0   4  25 7082.27 520.816   1
   0   4 -25 7491.25 400.048   8
   0   4 -26 81705.2 1438.11   8
   0  -4  26 86954.4 1892.43   1
   0   4  26 87236.8 1865.55   1
   0  -4 -26 82409.7 1630.95   8
   0  -4 -26 83247.3 1549.54  15
   0  -4 -26 83553.7 1445.32  10
   0   4 -26 86492.8 1476.27   6
   0   4 -27 69061.4 1310.50   6
   0  -4 -27 67060.6 1375.29  15
   0   4 -27 64937.5 1271.30   8
   0  -4 -27 64844.3 1250.12  10
   0  -4  27 68782.1 1692.83   1
   0  -4 -27 64505.9 1463.04   8
   0   4  27 68192.6 1651.92   1
   0   4 -28 196.334 150.372   6
   0  -4  28 8.34375 161.900   1
   0  -4 -28 26.1842 163.473   8
   0  -4 -28 220.568 152.592  15
   0   4  28 144.595 173.825   1
   0   4 -28 135.622 116.482   8
   0   4 -29 59285.2 1230.26   8
   0   4 -29 62100.2 1250.23   6
   0  -4 -29 59587.8 1413.28   8
   0  -4 -29 60777.3 1329.02  15
   0   4 -30 27459.3 809.316   6
   0  -4 -30 26840.8 865.823  15
   0  -4 -30 26866.7 942.908   8
   0   4 -31 868.306 192.163   6
   0   4 -31 960.248 224.172  13
   0  -4 -31 519.868 194.690   8
   0   4 -32 6493.66 437.560  13
   0  -4 -32 6694.95 476.563   8
   0   4 -32 6665.11 393.941   6
   0  -4 -33 9307.90 548.764   8
   0   4 -33 10570.0 538.100  13
   0  -4 -34 382.485 193.321   8
   0   4 -34 451.158 192.306  13
   0  -4 -35-32.6384 155.610   8
   0   4 -35-25.1638 150.952  13
   0   4 -36 2046.37 246.536  13
   0  -4 -36 1883.45 256.487   8
   0   4 -37 4843.48 328.354  13
   0  -4 -37 4566.55 349.128   8
   0  -4 -38 1632.24 211.081   8
   0  -4 -38 1499.50 161.713  13
   0   4 -38 1888.26 214.461  13
   0  -4 -39 20263.9 613.179   8
   0   4 -39 20542.7 588.947  13
   0  -4 -40-19.8857 21.6455  18
   0   4 -40 55.9565 86.0469  13
   0  -4 -40 33.3969 56.2641  13
   0  -4 -41 2217.94 170.778   8
   0   4 -41 2528.26 175.701  13
   0   5   0 60.9490 64.1277   4
   0   5   0-17.1869 57.8266   5
   0   5   1 0.12472 53.7911   1
   0   5  -1-3.67926 49.9688   2
   0   5  -1-46.4544 56.4225   5
   0   5   1-5.32217 62.0779   4
   0   5  -2 127.378 58.5133   2
   0   5   2 56.0660 70.4718   4
   0   5   2 29.2753 54.5669   1
   0   5  -2 36.2661 59.9278   5
   0   5  -3 169.034 82.2526   5
   0   5  -3 59.2341 95.7012   2
   0   5   3 52.9711 63.4320   4
   0   5   3 29.7045 55.1201   1
   0   5  -4 9.48148 57.8041   5
   0   5   4 101.346 84.7028   4
   0   5  -4 63.1997 59.8910   2
   0   5   4 80.9225 58.1986   1
   0   5  -5 17.7068 58.0788   5
   0   5  -5 50.9887 51.8621   2
   0   5   5 122.129 90.0497   4
   0   5   5-41.2034 61.6887   1
   0   5   6 36.5412 65.4945   1
   0   5  -6 46.1717 67.4351   5
   0   5  -6-0.25924 61.0554   2
   0   5   6 146.481 90.9252   4
   0   5   7 122.481 76.5219   4
   0   5   7 166.658 79.6058   1
   0   5  -7 59.0281 62.3774   5
   0   5  -7 27.6476 61.4378   2
   0   5  -8 169.570 75.6560   2
   0   5   8 10.1556 67.2283   1
   0   5   8 54.8087 93.1853   4
   0   5  -8 0.67994 76.2474   5
   0   5   9-16.3437 73.0002   1
   0   5   9 1.47288 80.7765   4
   0   5  -9 1.45128 69.5241   5
   0   5  -9 32.2030 66.9291   2
   0   5  10 83.7705 74.0746   1
   0   5 -10-2.13047 78.6926   5
   0   5 -10-29.9138 75.9993   2
   0   5  10 11.0705 81.4514   4
   0   5 -11 138.754 87.7621   2
   0   5  11 66.5353 93.7967   1
   0   5 -11 91.4350 85.7624   5
   0   5  11 10.0170 82.3304   4
   0   5 -12 147.292 104.525   2
   0   5  12-36.7753 100.670   4
   0   5  12 174.000 103.313   1
   0   5 -12 112.822 84.6219   5
   0   5  13 248.445 114.232   1
   0   5 -13 155.627 102.676   2
   0   5 -13 68.0008 84.1681   5
   0   5 -14-42.8502 103.708   5
   0   5  14 44.9754 95.4147   1
   0   5 -15 19.2936 93.1021   5
   0   5  15 93.7475 116.666   1
   0   5  16-13.1688 113.894   1
   0   5 -16-57.4569 122.568   5
   0   5  17-58.3455 116.896   1
   0   5 -17 16.6400 115.716   5
   0   5 -18 15.3371 106.025   5
   0   5  18 121.347 133.000   1
   0   5 -19 2.76021 121.016   5
   0   5  19-28.4301 117.437   1
   0   5 -20 3.99980 115.489   5
   0   5  20 36.0212 140.433   1
   0  -5  20 1.01342 153.913   1
   0   5  21 359.990 180.145   1
   0  -5  21-39.1626 157.058   1
   0   5 -21 63.8109 113.164   5
   0   5  22-22.0588 140.234   1
   0   5 -22 47.5344 95.1531   6
   0  -5 -22-132.709 116.916  15
   0  -5 -22 109.961 129.128   8
   0  -5  22 175.391 128.947   1
   0   5  23 226.074 145.701   1
   0  -5 -23-53.7650 108.149  10
   0   5 -23 103.560 100.587   6
   0  -5 -23 207.683 135.027  15
   0  -5 -23-17.6452 126.671   8
   0  -5  23 140.652 146.803   1
   0  -5 -24-110.673 160.826   8
   0  -5  24-41.6893 175.514   1
   0  -5 -24-138.379 125.962  10
   0  -5 -24-55.9973 142.083  15
   0   5 -24-93.9524 121.827   6
   0   5  24 31.3430 160.792   1
   0   5 -25 84.0004 120.118   6
   0  -5 -25 43.2870 120.993  10
   0  -5  25-108.850 190.720   1
   0   5  25 127.510 175.515   1
   0  -5 -25-1.96239 134.995   8
   0  -5 -25 43.1691 130.252  15
   0  -5  26-41.6609 161.060   1
   0  -5 -26-59.1893 161.818  15
   0   5  26 103.239 147.652   1
   0   5 -26-43.0220 113.427   6
   0  -5 -26-183.474 183.021   8
   0  -5 -26-158.721 126.675  10
   0  -5 -27 29.5091 157.140  15
   0  -5 -27-111.525 125.956  10
   0  -5 -27-114.490 179.797   8
   0   5 -27-118.953 137.459   6
   0   5  27 4.62325 145.028   1
   0  -5  27 24.2406 147.113   1
   0  -5 -28-91.7199 129.454  10
   0  -5 -28-198.337 169.298   8
   0  -5 -28 153.574 168.724  15
   0   5 -28 412.377 181.376  13
   0   5  28-59.5619 164.462   1
   0   5 -28-16.6193 126.363   6
   0  -5 -29 321.379 181.611  15
   0  -5 -29-4.87292 163.448   8
   0   5 -29-108.165 134.393   6
   0   5 -29 277.587 196.028  13
   0  -5 -29 177.860 137.484  10
   0  -5 -30 296.866 131.783  10
   0   5 -30 172.866 167.096  13
   0  -5 -30 124.179 165.050  15
   0   5 -30-120.264 153.042   6
   0  -5 -30-7.54722 178.559   8
   0   5 -31 96.7918 150.898  13
   0  -5 -31 99.6394 187.247   8
   0   5 -31-57.7981 134.949   6
   0  -5 -32-106.674 182.353   8
   0   5 -32 72.2737 170.560  13
   0   5 -32 67.0803 132.443   6
   0   5 -33-6.03907 126.696   6
   0   5 -33-106.160 159.000  13
   0  -5 -33-159.591 185.363   8
   0  -5 -34 40.6936 174.623   8
   0   5 -34-31.7865 158.546  13
   0  -5 -35-65.6088 168.328   8
   0   5 -35-4.58669 150.823  13
   0  -5 -36-44.6700 159.687   8
   0   5 -36-9.94199 153.686  13
   0   5 -37 0.32448 126.735  13
   0  -5 -37 18.1559 133.887   8
   0  -5 -38 19.4146 110.098   8
   0  -5 -38 93.3932 75.4693  13
   0   5 -38 53.2134 110.807  13
   0  -5 -39-101.025 59.6538  13
   0  -5 -39 43.3009 98.0987   8
   0   5 -39-39.6564 101.021  13
   0   5 -40-142.987 91.9731  13
   0  -5 -40 46.1516 77.1918   8
   0  -5 -40 36.9889 55.5871  18
   0   5 -41-59.7659 75.8447  13
   0  -5 -41-85.4385 70.0810   8
   0   6   0 111494. 1273.75   5
   0   6   1 6442.70 264.997   4
   0   6  -1 6633.89 229.125   2
   0   6  -1 6562.44 250.667   5
   0   6   1 6650.07 255.125   5
   0   6   2 24461.5 503.805   1
   0   6  -2 24495.7 495.552   5
   0   6  -2 23954.2 458.203   2
   0   6   2 24383.2 535.760   4
   0   6  -3 2747.58 155.992   2
   0   6  -3 2588.15 165.795   5
   0   6   3 2433.79 178.853   4
   0   6   3 2542.54 162.256   1
   0   6  -4 539.147 88.9604   2
   0   6  -4 551.940 94.6094   5
   0   6   4 574.241 115.632   4
   0   6   4 522.632 92.9092   1
   0   6   5 66216.9 962.157   1
   0   6  -5 71271.9 910.812   2
   0   6   5 71603.6 1051.18   4
   0   6  -5 67537.8 936.779   5
   0   6   6 4866.86 239.422   1
   0   6   6 4806.32 265.194   4
   0   6  -6 5580.56 245.225   5
   0   6  -6 5603.13 236.447   2
   0   6  -7 2593.31 165.924   2
   0   6   7 2311.99 175.233   1
   0   6   7 2667.15 202.401   4
   0   6  -7 2438.18 175.530   5
   0   6  -8 8743.76 327.378   5
   0   6   8 8503.00 336.689   1
   0   6  -8 8985.01 309.324   2
   0   6   8 9190.32 367.899   4
   0   6   9 303.698 117.676   4
   0   6  -9 241.007 85.7681   5
   0   6  -9 298.046 97.5186   2
   0   6   9 225.334 95.4235   1
   0   6 -10 1389.74 150.841   5
   0   6 -10 1172.96 139.569   2
   0   6  10 1088.24 149.219   1
   0   6  10 951.802 144.185   4
   0   6 -11 46495.7 811.561   2
   0   6 -11 46380.2 851.958   5
   0   6  11 45254.2 907.505   1
   0   6 -12 13765.7 459.526   5
   0   6  12 13648.1 498.258   1
   0   6 -12 14000.7 441.132   2
   0   6  13 334.813 128.998   1
   0   6 -13 318.657 113.994   2
   0   6 -13 437.391 121.263   5
   0   6 -14 154478. 1859.24   2
   0   6 -14 154346. 1910.66   5
   0   6  14 152204. 2061.02   1
   0   6  15 100793. 1635.18   1
   0   6 -15 102342. 1494.93   5
   0   6 -16 11904.1 476.399   5
   0   6  16 12094.1 541.914   1
   0   6  17 6553.27 415.460   1
   0   6 -17 6451.22 367.033   5
   0   6 -18 79327.3 1383.34   5
   0   6  18 78455.2 1550.00   1
   0   6 -19 39518.4 957.531   5
   0   6  19 39419.5 1094.84   1
   0   6 -20 13682.8 565.803   5
   0   6  20 12950.8 639.010   1
   0   6  21 8778.26 534.806   1
   0   6 -21 9742.24 446.487   6
   0  -6 -21 8446.82 472.442   8
   0  -6  21 7942.46 519.295   1
   0   6 -21 8343.24 464.061   5
   0  -6 -21 9683.44 475.535  15
   0   6 -22 8921.67 432.347   6
   0  -6  22 7837.17 523.383   1
   0   6 -22 9080.82 485.616   5
   0   6 -22 8825.36 412.630   9
   0  -6 -22 8231.37 445.985  10
   0   6  22 8325.18 530.868   1
   0  -6 -22 8587.65 490.065   8
   0   6 -22 8074.75 436.632  13
   0  -6 -22 8582.12 466.381  15
   0   6 -22 8606.09 399.506  14
   0   6 -23 970.451 150.370  14
   0   6 -23 799.457 156.207  13
   0  -6  23 654.385 198.597   1
   0  -6 -23 479.674 167.047   8
   0  -6 -23 894.343 196.144  10
   0   6  23 575.797 183.575   1
   0   6 -23 773.673 157.875   6
   0  -6 -23 823.883 186.253  15
   0  -6 -24 43582.7 1085.65  15
   0   6 -24 42023.7 1054.77  13
   0  -6 -24 42306.6 1035.43  10
   0   6 -24 44167.3 1025.53   6
   0  -6 -24 42907.3 1160.34   8
   0   6  24 42875.0 1306.18   1
   0   6 -24 44319.2 954.640  14
   0   6 -25 1884.84 200.154  14
   0  -6 -25 1338.90 230.351  15
   0   6 -25 1810.84 223.907   6
   0  -6  25 1834.25 289.975   1
   0  -6 -25 1633.10 232.594  10
   0  -6 -25 1827.91 269.498   8
   0   6  25 1882.35 303.269   1
   0   6 -25 1695.12 244.322  13
   0  -6 -26 86557.9 1738.81   8
   0   6  26 86211.9 1930.55   1
   0  -6 -26 81733.7 1506.87  10
   0   6 -26 80390.5 1553.33  13
   0   6 -26 86346.4 1397.87  14
   0   6 -26 84658.0 1510.69   6
   0  -6 -26 83875.9 1590.27  15
   0  -6  26 81121.1 1875.61   1
   0  -6 -27 31438.0 1027.85   8
   0   6 -27 31735.6 893.115   6
   0   6 -27 29134.8 908.472  13
   0   6  27 32228.2 1156.40   1
   0  -6 -27 31036.6 948.511  15
   0  -6 -27 30943.5 875.914  10
   0  -6  27 31783.3 1154.24   1
   0   6 -28 7835.44 475.894  13
   0   6 -28 7970.72 451.626   6
   0  -6 -28 7293.71 514.231   8
   0  -6 -28 7669.29 430.433  10
   0  -6 -28 8009.38 486.188  15
   0   6 -29 1947.12 256.436   6
   0   6 -29 2088.35 278.289  13
   0  -6 -29 2453.81 309.693  15
   0  -6 -29 1836.20 240.124  10
   0   6 -30 63951.8 1291.76   6
   0  -6 -30 62013.9 1474.41   8
   0   6 -30 63321.6 1377.64  13
   0  -6 -30 61416.6 1232.12  10
   0  -6 -30 64467.2 1392.19  15
   0   6 -31 245.956 158.707   6
   0  -6 -31 67.1578 111.965  10
   0   6 -31 163.217 159.803  13
   0  -6 -31 272.001 203.953   8
   0  -6 -32 12573.8 499.731  10
   0  -6 -32 11807.7 618.229   8
   0   6 -32 12248.6 533.821   6
   0   6 -32 12034.2 576.024  13
   0  -6 -33 2869.60 326.707   8
   0   6 -33 2920.67 272.650   6
   0   6 -33 2800.89 298.868  13
   0   6 -34 1096.09 209.907  13
   0  -6 -34 706.813 196.419   8
   0  -6 -35 291.546 183.130   8
   0   6 -35 227.951 148.281  13
   0   6 -36 12298.2 508.112  13
   0  -6 -36 12310.0 559.424   8
   0   6 -37 17072.3 571.528  13
   0  -6 -37 17064.1 618.872   8
   0   6 -38 2203.52 207.597  13
   0  -6 -38 1929.72 216.868   8
   0  -6 -39 12586.0 460.979   8
   0   6 -39 12971.4 434.648  13
   0  -6 -40 10650.9 379.169   8
   0   6 -40 10500.2 353.478  13
   0   7   0 566.224 81.0862   2
   0   7   0 30.8867 75.5608   5
   0   7  -1-0.90791 61.2229   2
   0   7   1 3.18061 67.9073   5
   0   7  -2 21.4728 59.1036   2
   0   7   2 15.9846 66.8917   5
   0   7  -2 40.3073 74.7234   5
   0   7  -3 113.050 70.9349   2
   0   7   3 90.3758 73.6340   1
   0   7  -3 64.5964 77.7375   5
   0   7  -4 16.8304 69.4926   2
   0   7  -4 35.0122 78.9397   5
   0   7   4 80.3548 66.7012   1
   0   7   5 222.820 81.9905   1
   0   7  -5 294.102 90.0714   2
   0   7  -5-0.19238 70.8009   5
   0   7   6 7.19235 73.7386   1
   0   7  -6-47.1118 72.9717   2
   0   7  -6-26.9831 72.6638   5
   0   7   7 300.057 95.4620   1
   0   7  -7 41.6142 74.9716   2
   0   7  -7 78.6193 77.4871   5
   0   7  -8-82.8422 88.1504   5
   0   7   8-51.2260 95.1273   1
   0   7  -8-4.41237 71.3897   2
   0   7   9 81.4583 92.7170   1
   0   7  -9 19.5886 82.1741   5
   0   7  -9 4.24938 82.3723   2
   0   7 -10 92.8411 77.9314   5
   0   7  10 8.12487 99.6506   1
   0   7 -10 10.7100 85.8124   2
   0   7  11 188.562 106.796   1
   0   7 -11-33.4034 93.8780   2
   0   7 -11 7.58695 85.0254   5
   0   7  12 19.4040 103.053   1
   0   7 -12 24.9721 88.7654   2
   0   7 -12 32.9305 84.7151   5
   0   7 -13 15.8773 85.6507   2
   0   7  13 117.723 125.882   1
   0   7 -13-34.6020 97.5079   5
   0   7 -14 151.126 117.451   2
   0   7  14-34.8522 115.919   1
   0   7 -14 99.4548 102.598   5
   0   7  15 10.7682 115.264   1
   0   7 -15 36.4593 106.858   5
   0   7 -16 7.97007 106.911   5
   0   7  16-17.3502 121.131   1
   0   7  17-32.9380 138.960   1
   0   7 -17 83.4728 101.200   5
   0   7 -18-153.591 128.810   5
   0   7  18-91.8357 158.064   1
   0   7 -19-3.10363 118.932   5
   0   7  19-195.345 167.016   1
   0   7  20-79.8208 144.723   1
   0   7 -20-10.0936 106.539   5
   0  -7 -20 7.89787 103.680   8
   0   7 -20-88.7178 110.019  13
   0   7 -20 169.294 113.394   9
   0  -7 -20 62.6548 124.449  15
   0   7 -20-51.3085 111.133   6
   0  -7 -20 64.4786 145.479  10
   0   7 -21-86.3522 121.409  13
   0  -7 -21-185.478 170.837  10
   0   7 -21 7.22333 88.3264  14
   0   7 -21 65.7576 95.2853   9
   0  -7  21-111.719 172.586   1
   0  -7 -21 129.293 132.858   8
   0   7 -21 57.2412 128.700   5
   0   7 -21-142.866 137.462   6
   0  -7 -21-47.9612 105.967  15
   0   7  21-70.6806 159.523   1
   0   7 -22 75.4369 130.535   5
   0  -7 -22-119.213 138.898  10
   0   7 -22 96.8202 93.2080  14
   0   7 -22-35.8950 137.555   6
   0   7  22-58.7820 161.255   1
   0   7 -22-71.5257 97.7756   9
   0  -7  22-222.854 183.159   1
   0   7 -22 12.4851 107.580  13
   0  -7 -22-86.3750 134.007   8
   0  -7 -22-235.644 159.287  15
   0   7  23-247.186 218.359   1
   0  -7 -23 193.362 126.581  15
   0   7 -23-133.259 145.670   6
   0   7 -23-39.3376 136.276  13
   0   7 -23-91.9779 113.468  14
   0  -7 -23-212.039 184.953   8
   0  -7  23-59.3987 184.052   1
   0  -7 -23-35.9453 136.877  10
   0  -7 -24 16.0164 149.706  15
   0   7 -24 22.1105 130.602   6
   0  -7 -24-50.6043 159.583   8
   0   7  24-32.6193 154.756   1
   0   7 -24-31.1699 124.668  13
   0  -7  24-25.1076 164.665   1
   0  -7 -24 144.140 137.463  10
   0   7 -24-229.151 130.385  14
   0   7  25 80.2898 187.339   1
   0  -7 -25-46.3395 155.660  15
   0  -7  25 52.9333 132.764   1
   0   7 -25-124.879 154.089  13
   0  -7 -25-128.290 174.175   8
   0  -7 -25-5.56672 150.814  10
   0   7 -25-18.2523 105.944  14
   0   7 -25-44.6959 136.144   6
   0   7 -26-66.2818 120.897  14
   0  -7  26-151.907 205.525   1
   0  -7 -26 126.818 168.832  15
   0  -7 -26 76.9396 146.600  10
   0   7  26 75.0539 177.941   1
   0   7 -26-46.1401 144.362   6
   0  -7 -26-80.5444 173.862   8
   0   7 -26 82.2573 165.532  13
   0   7 -27 294.343 161.528   6
   0  -7 -27-156.616 187.363   8
   0  -7 -27 58.6063 153.301  15
   0  -7 -27-49.8871 137.513  10
   0   7 -27 85.2685 162.353  13
   0   7 -27-10.7883 102.174  14
   0  -7 -28 85.2928 133.479  10
   0  -7 -28 6.99008 176.221  15
   0  -7 -28-227.129 217.384   8
   0   7 -28 432.583 175.413  13
   0   7 -28-119.141 150.348   6
   0   7 -28 83.6387 105.642  14
   0  -7 -29-70.4911 174.568  15
   0   7 -29 114.326 155.343   6
   0  -7 -29 148.030 179.469   8
   0   7 -29-126.614 166.394  13
   0  -7 -29 143.087 143.620  10
   0  -7 -30 4.16884 127.583  10
   0  -7 -30 38.3857 197.106   8
   0   7 -30 173.249 158.769   6
   0   7 -30 127.645 156.472  13
   0  -7 -31 65.2089 119.790  10
   0  -7 -31 39.3377 193.500   8
   0   7 -31-0.44398 147.485  13
   0   7 -31 65.9480 148.128   6
   0  -7 -32-24.5840 123.723  10
   0   7 -32 101.381 153.010   6
   0  -7 -32-74.1364 179.001   8
   0   7 -32-26.9253 156.296  13
   0   7 -33-245.165 169.528  13
   0   7 -33-47.5713 130.194   6
   0  -7 -33 48.7473 100.376  10
   0  -7 -33-64.0043 197.418   8
   0  -7 -34-54.8189 161.526   8
   0   7 -34-223.636 162.317  13
   0  -7 -34-49.9056 97.7771  10
   0  -7 -35 16.2623 159.556   8
   0   7 -35-90.2307 143.313  13
   0  -7 -36-228.061 143.347   8
   0   7 -36-68.0052 123.984  13
   0   7 -37-98.8881 117.299  13
   0  -7 -37-96.6471 121.439   8
   0   7 -38 50.1004 93.6926  13
   0  -7 -38-136.064 119.523   8
   0  -7 -39-52.3984 89.3444   8
   0   7 -39-50.4935 73.7043  13
   0  -7 -40 65.9117 67.9961   8
   0   7 -40-29.5541 63.2146  13
   0   8   0 40909.5 785.970   5
   0   8   0 42169.8 717.599   2
   0   8   1 136307. 1516.43   2
   0   8  -1 133721. 1628.30   5
   0   8   1 134613. 1632.38   5
   0   8  -1 137841. 1530.27   2
   0   8  -2 89974.8 1160.09   2
   0   8  -2 88206.9 1231.09   5
   0   8   2 90357.3 1256.82   5
   0   8  -3 232935. 2275.08   2
   0   8  -3 231796. 2370.76   5
   0   8   3 226717. 2393.84   5
   0   8   4 62702.6 1018.65   1
   0   8  -4 61557.0 989.551   5
   0   8  -4 62891.9 941.416   2
   0   8  -5 97159.4 1321.24   5
   0   8   5 97057.0 1356.97   1
   0   8  -5 99458.8 1266.97   2
   0   8   6 12638.1 439.930   1
   0   8  -6 12760.9 427.829   5
   0   8  -6 13269.8 407.258   2
   0   8   7 39975.9 829.661   1
   0   8  -7 40215.5 798.544   5
   0   8  -7 39018.5 746.726   2
   0   8  -8 99651.1 1398.84   5
   0   8   8 99797.5 1456.62   1
   0   8  -8 100972. 1336.02   2
   0   8  -9 140311. 1693.17   2
   0   8   9 137651. 1844.09   1
   0   8 -10 11581.3 417.633   2
   0   8  10 11759.5 473.929   1
   0   8 -10 11924.9 442.532   5
   0   8 -11 72192.5 1154.90   2
   0   8  11 73929.2 1308.87   1
   0   8 -11 72230.2 1201.54   5
   0   8 -12 29418.7 742.784   5
   0   8 -12 30118.0 714.428   2
   0   8  12 28903.7 814.899   1
   0   8  13 95848.3 1640.03   1
   0   8 -13 98024.7 1490.35   5
   0   8 -13 98916.5 1445.92   2
   0   8  14 105686. 1784.20   1
   0   8 -14 105007. 1545.43   2
   0   8 -14 107014. 1590.87   5
   0   8 -15 9520.25 443.812   5
   0   8 -15 9915.06 442.906   2
   0   8  15 9817.12 530.954   1
   0   8 -16 3528.48 286.689   5
   0   8  16 3606.57 346.578   1
   0   8 -17 12820.0 542.833   5
   0   8  17 12600.2 638.575   1
   0   8 -18 54697.8 1106.66   6
   0   8  18 55705.1 1402.66   1
   0   8 -18 55635.5 1181.33   5
   0  -8 -18 52450.7 1226.24  10
   0   8  19 1873.19 288.002   1
   0  -8 -19 1815.36 251.320  10
   0   8 -19 1926.44 233.406   5
   0  -8 -19 1757.39 243.994   8
   0   8 -19 1927.42 220.053   9
   0   8 -19 2172.13 224.912  14
   0   8 -19 1603.41 202.414   6
   0  -8 -19 1808.99 221.001  15
   0   8 -19 1602.91 195.823  13
   0  -8 -20 8879.90 494.884  10
   0   8  20 9465.29 589.819   1
   0  -8 -20 9785.83 541.250   8
   0   8 -20 8813.56 483.335   5
   0   8 -20 8943.95 444.872   9
   0   8 -20 8082.06 444.714  13
   0   8 -20 8737.65 442.438   6
   0   8 -20 9414.61 438.876  14
   0  -8 -20 9312.59 487.882  15
   0   8 -21 453.371 143.067   6
   0  -8 -21 521.851 172.713   8
   0  -8 -21 349.487 148.926  10
   0   8 -21 669.676 147.724  14
   0   8  21 709.161 215.435   1
   0  -8 -21 635.385 156.689  15
   0   8 -21 749.522 163.126   9
   0   8 -21 464.243 134.842  13
   0   8 -21 673.752 176.815   5
   0   8  22 6728.86 521.855   1
   0   8 -22 7105.75 394.870  14
   0  -8 -22 6710.10 471.805   8
   0   8 -22 6492.42 397.166   6
   0   8 -22 6250.45 410.178  13
   0  -8  22 5099.56 451.651   1
   0  -8 -22 6753.39 433.284  10
   0  -8 -22 6713.47 428.145  15
   0   8 -22 6046.52 413.828   5
   0  -8 -23 375.032 179.222  15
   0  -8 -23 112.657 170.776   8
   0   8 -23 129.484 114.974  14
   0  -8  23 121.320 145.899   1
   0   8 -23 284.574 140.412  13
   0   8 -23-146.643 159.065   6
   0   8  23 325.942 197.846   1
   0   8 -23 90.5698 127.245   5
   0  -8 -23 48.6428 165.348  10
   0  -8 -24 8278.62 533.021   8
   0   8 -24 7987.32 476.169  13
   0  -8 -24 8406.04 494.675  15
   0   8 -24 8525.05 430.715  14
   0  -8 -24 7874.07 469.762  10
   0   8  24 8404.77 616.026   1
   0   8 -24 8920.33 477.115   6
   0  -8  24 7032.36 530.846   1
   0   8 -25 8593.36 475.955   6
   0   8  25 8634.60 622.911   1
   0  -8  25 7133.17 564.425   1
   0  -8 -25 8866.75 560.493   8
   0   8 -25 8302.73 487.788  13
   0  -8 -25 8943.36 507.194  15
   0  -8 -25 8389.94 485.759  10
   0   8 -25 8074.19 425.576  14
   0   8 -26 47900.5 1134.70   6
   0  -8 -26 46233.4 1135.44  10
   0  -8 -26 49255.5 1207.10  15
   0  -8 -26 47080.8 1292.65   8
   0   8 -26 45926.8 1174.40  13
   0   8 -26 47514.0 1041.23  14
   0  -8 -27 7192.56 444.531  10
   0   8 -27 7166.24 443.005   6
   0   8 -27 7395.84 396.539  14
   0   8 -27 6620.19 456.339  13
   0  -8 -27 7465.70 481.750  15
   0  -8 -27 6754.47 499.803   8
   0  -8 -28 481.516 209.523   8
   0  -8 -28 992.642 197.918  10
   0   8 -28 442.900 174.603  13
   0   8 -28 714.651 150.849  14
   0   8 -28 656.699 189.423   6
   0  -8 -28 863.592 213.038  15
   0  -8 -29 4018.77 401.748   8
   0  -8 -29 4366.13 344.648  10
   0   8 -29 4523.57 360.857   6
   0   8 -29 3962.59 361.901  13
   0   8 -29 4485.28 302.169  14
   0  -8 -30 36355.8 1114.92   8
   0   8 -30 35100.5 999.553  13
   0  -8 -30 35675.6 921.078  10
   0  -8 -31 2778.52 335.904   8
   0   8 -31 2602.37 283.657  13
   0   8 -31 2776.72 284.468   6
   0  -8 -31 2579.57 261.030  10
   0   8 -32 196.447 148.345   6
   0  -8 -32 311.493 215.034   8
   0   8 -32-255.813 174.446  13
   0  -8 -32 52.4592 116.767  10
   0   8 -33 2456.34 248.060   6
   0   8 -33 2851.02 277.904  13
   0  -8 -33 2685.87 238.010  10
   0  -8 -33 2952.41 326.285   8
   0  -8 -34 8960.79 379.581  10
   0   8 -34 9647.93 460.431  13
   0  -8 -34 9601.44 512.718   8
   0  -8 -35-15.6782 72.4379  10
   0   8 -35-60.8936 129.679  13
   0  -8 -35-13.9551 141.391   8
   0   8 -36 14644.0 510.126  13
   0  -8 -36 14920.0 566.162   8
   0   8 -37 458.017 124.670  13
   0  -8 -37 134.578 109.118   8
   0  -8 -38 124.676 100.291   8
   0   8 -38 180.684 87.1938  13
   0  -8 -39 307.504 92.0855   8
   0   8 -39 261.187 73.6258  13
   0   9   0 106.450 74.9969   2
   0   9   0-1.53997 84.0259   5
   0   9   1 15.9441 70.1298   2
   0   9   1 54.1732 82.9155   5
   0   9  -1 31.4914 71.1258   2
   0   9  -1 125.704 98.5805   5
   0   9  -2 65.6797 75.1899   2
   0   9   2 201.668 91.4956   5
   0   9   2 181.342 71.1030   2
   0   9  -2-35.1614 83.7232   5
   0   9   3 64.7476 84.1735   5
   0   9  -3-5.55060 75.0250   2
   0   9  -3-18.8360 76.7927   5
   0   9  -4 35.0789 81.7600   2
   0   9  -4-34.0764 82.4167   5
   0   9   4 180.868 87.3991   5
   0   9  -5 33.6045 74.3445   2
   0   9   5 87.0280 90.8558   1
   0   9   5-9.34018 90.7085   5
   0   9  -5 32.2242 86.4580   5
   0   9  -6-114.496 96.6742   2
   0   9   6-16.6637 86.7258   1
   0   9  -7-68.9597 90.1776   2
   0   9   7-26.4298 84.3047   1
   0   9  -7 73.1449 88.2586   5
   0   9   8-43.3991 91.8148   1
   0   9  -8-14.4279 87.6680   2
   0   9  -8 142.258 88.0447   5
   0   9   9 3.69191 95.2739   1
   0   9  -9-60.2162 114.801   5
   0   9  -9-72.1464 101.564   2
   0   9  10 111.796 100.719   1
   0   9 -10 3.79568 92.9889   2
   0   9 -10 89.9427 95.8776   5
   0   9 -11-50.0593 108.866   5
   0   9 -11 23.5843 85.7545   2
   0   9  11 24.7421 105.263   1
   0   9 -12 191.054 121.000   2
   0   9 -12 7.82959 99.5672   5
   0   9  12 88.2474 113.861   1
   0   9 -13 181.658 115.766   2
   0   9  13-72.8344 118.704   1
   0   9 -13 41.1835 98.1585   5
   0   9  14-29.2317 128.809   1
   0   9 -14 114.290 105.069   2
   0   9 -14 23.2688 103.527   5
   0   9 -15 27.3210 115.666   5
   0   9 -15 115.052 121.355   2
   0   9  15 85.5373 143.868   1
   0  -9 -16 69.1133 161.364  10
   0   9 -16-107.821 132.434   5
   0   9  16-13.5635 135.980   1
   0   9 -16-78.4173 113.919   9
   0   9 -16-93.2227 123.931  14
   0  -9 -17-29.5219 119.719  15
   0  -9 -17 23.2584 109.527   8
   0   9 -17 106.709 97.1585  14
   0   9 -17 97.6763 119.953   9
   0   9 -17-10.7412 92.6300  13
   0   9 -17 38.6694 115.259   5
   0  -9 -17 210.270 143.957  10
   0   9  17 56.9754 184.129   1
   0   9 -17 181.242 106.677   6
   0   9 -18-3.62619 92.9111  13
   0   9 -18 84.2822 115.657   6
   0   9 -18 43.4074 104.797  14
   0  -9 -18 249.865 168.127  10
   0   9 -18 235.688 127.965   5
   0  -9 -18 19.2313 117.477  15
   0  -9 -18-6.53134 123.891   8
   0   9  18 53.2272 166.886   1
   0   9 -18 290.903 149.572   9
   0  -9 -19 192.449 171.347  10
   0  -9 -19-7.32416 117.097  15
   0  -9 -19-199.531 165.444   8
   0   9 -19-157.392 141.232   5
   0   9 -19-63.1249 114.907  14
   0   9 -19-25.3005 120.243  13
   0   9 -19 61.6862 115.730   6
   0   9 -19 5.04895 109.171   9
   0   9  19 31.6917 144.755   1
   0   9 -20-73.5403 120.598   6
   0   9 -20 96.5871 109.626  14
   0  -9 -20 140.741 156.236  10
   0   9 -20 73.9774 128.817   9
   0  -9 -20-126.749 151.298  15
   0  -9 -20-19.3646 145.049   8
   0   9 -20-13.5501 110.638  13
   0   9  20-8.82597 172.509   1
   0   9 -20 11.6684 121.196   5
   0   9 -21 95.1196 122.531  14
   0  -9 -21-31.6308 152.016   8
   0  -9 -21-116.544 159.997  10
   0   9 -21 49.4317 119.587   5
   0   9 -21-274.067 158.694   6
   0   9 -21-39.6759 114.710   9
   0   9  21-29.7391 173.131   1
   0   9 -21-70.2212 118.771  13
   0  -9 -21-81.3254 135.046  15
   0  -9  22-364.443 211.507   1
   0  -9 -22-93.4823 152.145  15
   0  -9 -22 19.3693 167.285  10
   0  -9 -22 40.8439 144.827   8
   0   9  22 8.01062 177.031   1
   0   9 -22-109.675 144.882  13
   0   9 -22 10.0923 118.723  14
   0   9 -22 47.9080 128.595   6
   0   9 -22 166.744 133.129   5
   0   9 -23 2.87964 135.695  13
   0   9  23-280.020 209.284   1
   0   9 -23 222.395 142.913   5
   0  -9 -23 58.2321 156.536   8
   0  -9 -23-91.2101 154.756  15
   0   9 -23 253.451 145.333  14
   0  -9  23-99.2310 156.849   1
   0  -9 -23-160.491 183.371  10
   0   9 -23-25.6009 137.481   6
   0  -9 -24 17.4473 144.419  15
   0  -9 -24 6.03673 153.438  10
   0   9  24 56.7755 169.022   1
   0   9 -24 43.3656 134.212  13
   0  -9  24-137.945 174.220   1
   0   9 -24 2.62592 121.046  14
   0   9 -24-63.0734 156.533   6
   0  -9 -24-7.56939 172.458   8
   0  -9 -25-40.2139 153.099  10
   0   9 -25 129.008 152.444  13
   0  -9 -25-76.4921 204.811   8
   0   9 -25-29.0163 121.886  14
   0   9 -25-18.0650 151.770   6
   0  -9 -25 4.62747 173.489  15
   0  -9 -26-31.0596 154.979  15
   0   9 -26 0.36303 120.012  14
   0  -9 -26-20.3877 181.649   8
   0   9 -26 10.0695 158.411   6
   0  -9 -26-157.248 170.501  10
   0   9 -26 117.927 149.187  13
   0   9 -27 3.52954 112.655  14
   0  -9 -27 177.707 179.239  10
   0  -9 -27 135.273 180.279  15
   0  -9 -27-109.793 199.346   8
   0   9 -27-85.2480 173.414   6
   0   9 -27-55.4188 143.624  13
   0   9 -28-146.853 127.610  14
   0   9 -28-145.885 159.604  13
   0   9 -28-6.12941 158.234   6
   0  -9 -28 58.5283 195.561   8
   0  -9 -28 101.692 159.303  10
   0  -9 -29-9.12327 138.766  10
   0   9 -29-29.2058 107.773  14
   0   9 -29-13.3832 160.437  13
   0  -9 -29-58.3121 185.622   8
   0   9 -29-60.4434 157.805   6
   0   9 -30-1.74751 109.321  14
   0  -9 -30-113.939 189.007   8
   0  -9 -30 51.6757 135.806  10
   0   9 -30 50.9150 148.043   6
   0   9 -30-133.627 173.667  13
   0  -9 -31 111.938 173.141   8
   0  -9 -31 31.0754 129.555  10
   0   9 -31 34.7956 82.1091  14
   0   9 -31 132.198 141.390   6
   0   9 -31-95.2899 164.445  13
   0  -9 -32-60.8107 166.303   8
   0   9 -32 55.7188 146.829   6
   0   9 -32-240.368 166.866  13
   0  -9 -32-6.94359 114.899  10
   0   9 -33-83.3510 134.725  13
   0  -9 -33-133.178 162.837   8
   0   9 -33 62.3238 133.838   6
   0  -9 -33 110.807 100.450  10
   0   9 -34 106.406 134.365  13
   0  -9 -34-133.945 98.7339  10
   0  -9 -34 139.963 155.878   8
   0   9 -35 124.653 110.802  13
   0  -9 -35 39.5555 79.8426  10
   0  -9 -35 4.92556 121.153   8
   0   9 -36-52.5988 93.0076  13
   0  -9 -36 29.1545 106.646   8
   0  -9 -37 16.5359 93.1968   8
   0   9 -37-25.0332 74.3683  13
   0   9 -38-47.2436 57.8769  13
   0  10   0 292509. 2893.44   2
   0  10   0 296241. 3076.16   5
   0  10   1 51555.3 1018.30   5
   0  10   1 50927.8 904.131   2
   0  10  -1 50634.4 908.456   2
   0  10  -1 52368.0 1009.73   5
   0  10  -2 20435.4 554.472   2
   0  10   2 21214.6 630.772   5
   0  10   2 20797.5 551.420   2
   0  10  -2 21593.4 623.465   5
   0  10  -3 84541.4 1334.27   5
   0  10  -3 82684.2 1229.05   2
   0  10   3 82109.4 1344.61   5
   0  10   3 83492.1 1212.52   2
   0  10   4 249451. 2757.69   5
   0  10  -4 251240. 2708.15   5
   0  10   4 243747. 2528.38   2
   0  10  -4 244637. 2571.97   2
   0  10  -5 20451.6 572.447   2
   0  10   5 21191.4 647.577   5
   0  10  -5 20579.8 611.249   5
   0  10  -6 31.5855 91.5096   5
   0  10  -6 33.7869 84.3802   2
   0  10   6-69.9644 129.063   5
   0  10   7 7913.90 414.705   5
   0  10  -7 8933.84 409.634   5
   0  10   7 7677.59 402.363   1
   0  10  -7 8467.87 372.590   2
   0  10  -8 79939.2 1275.91   2
   0  10   8 79519.4 1397.13   1
   0  10  -8 83256.0 1367.38   5
   0  10  -9 97875.0 1462.90   2
   0  10  -9 100538. 1549.67   5
   0  10   9 96986.4 1606.13   1
   0  10 -10 19783.9 606.803   2
   0  10  10 19910.3 687.886   1
   0  10 -10 20020.8 643.045   5
   0  10 -11 3967.61 295.011   5
   0  10  11 3780.49 314.776   1
   0  10 -11 3848.19 278.336   2
   0  10 -12 15297.4 551.067   2
   0  10  12 14736.4 636.334   1
   0  10 -12 15246.4 578.529   5
   0  10  13 15160.1 666.421   1
   0  10 -13 15445.2 595.953   5
   0  10 -13 15844.7 574.271   2
   0  10 -14 347.365 138.869   2
   0  10 -14 275.160 123.252   9
   0  10 -14 278.514 122.608   5
   0 -10 -14 545.840 210.921  10
   0  10  14 135.608 149.247   1
   0  10 -14 84.8400 103.269  14
   0 -10 -15 1161.51 235.260  10
   0  10  15 1193.15 229.286   1
   0  10 -15 1499.17 190.997   6
   0  10 -15 1293.75 188.744  14
   0  10 -15 1256.00 204.491   9
   0 -10 -15 1167.68 201.952   8
   0  10 -15 1271.24 197.387   5
   0  10 -15 957.808 181.621   2
   0  10  16 1490.88 259.479   1
   0  10 -16 1445.32 196.271  14
   0  10 -16 1381.25 193.376   6
   0  10 -16 1305.44 195.625  13
   0  10 -16 1441.07 219.442   9
   0 -10 -16 1856.71 277.678  10
   0 -10 -16 1566.64 197.388  15
   0  10 -16 1454.31 210.709   5
   0 -10 -16 1438.98 235.098   8
   0  10 -17 27352.1 824.446   9
   0  10 -17 27253.7 785.723   6
   0 -10 -17 26362.2 791.315  15
   0 -10 -17 26643.3 902.824  10
   0  10  17 27497.1 1018.24   1
   0  10 -17 27891.3 848.926   5
   0  10 -17 28582.5 814.015  14
   0  10 -17 24633.1 786.783  13
   0 -10 -17 28714.8 948.605   8
   0  10 -18 854.201 171.518   6
   0  10 -18 1006.60 197.397   9
   0  10 -18 574.861 147.015   5
   0  10  18 660.242 211.104   1
   0  10 -18 696.747 171.149  13
   0 -10 -18 1258.31 252.811  10
   0 -10 -18 399.343 135.395  15
   0  10 -18 937.668 181.891  14
   0 -10 -18 1178.92 230.088   8
   0  10 -19 36121.8 1008.32  13
   0  10 -19 40014.8 1067.84   5
   0 -10 -19 38910.2 1006.92  15
   0  10 -19 39496.6 987.066   6
   0 -10 -19 41479.7 1131.76  10
   0  10  19 39693.7 1283.35   1
   0  10 -19 39895.6 1021.54   9
   0 -10 -19 38576.6 1148.35   8
   0  10 -19 41063.1 1001.42  14
   0  10 -20 656.732 178.134  14
   0  10 -20 660.661 155.379   6
   0  10  20 1015.77 276.983   1
   0 -10 -20 654.372 175.753  15
   0  10 -20 587.625 166.611   5
   0  10 -20 731.658 185.890  13
   0 -10 -20 509.945 175.714  10
   0 -10 -20 987.818 241.943   8
   0  10 -21 7726.10 483.099   5
   0 -10 -21 8007.28 498.184  10
   0  10 -21 8264.90 455.824   6
   0  10 -21 7476.03 463.321  13
   0 -10  21 5924.88 469.241   1
   0 -10 -21 7904.73 460.227  15
   0  10 -21 8736.08 465.040  14
   0  10  21 7745.67 588.769   1
   0 -10 -21 7602.12 526.305   8
   0  10  22 19128.4 930.799   1
   0  10 -22 20186.9 766.934   5
   0  10 -22 20497.1 723.880   6
   0 -10 -22 20423.2 778.188  10
   0 -10 -22 19836.3 735.611  15
   0 -10 -22 19108.2 833.211   8
   0  10 -22 20029.8 695.637  14
   0  10 -22 18823.6 750.411  13
   0  10 -23 8942.90 470.241  14
   0 -10 -23 8924.27 507.860  15
   0  10 -23 8456.21 510.606  13
   0 -10 -23 8703.38 511.196  10
   0 -10 -23 9294.12 595.629   8
   0  10 -23 9006.34 485.428   6
   0 -10 -24 29119.9 917.335  10
   0  10 -24 28884.5 828.928  14
   0  10 -24 26718.1 902.870  13
   0 -10 -24 29897.4 1031.11   8
   0  10 -24 28096.1 859.823   6
   0 -10 -24 28755.1 894.817  15
   0  10 -25 4177.32 349.027   6
   0 -10 -25 3771.49 398.966   8
   0  10 -25 3168.30 321.042  13
   0 -10 -25 3615.65 338.728  15
   0  10 -25 3587.31 308.314  14
   0 -10 -25 3759.83 351.802  10
   0 -10 -26 18159.6 702.948  10
   0  10 -26 18159.4 681.389   6
   0  10 -26 16936.9 709.176  13
   0 -10 -26 18874.0 724.499  15
   0 -10 -26 18171.9 804.739   8
   0  10 -26 17652.9 629.327  14
   0  10 -27 3303.79 326.537  13
   0  10 -27 4073.33 306.121  14
   0 -10 -27 3841.20 390.314   8
   0  10 -27 3689.18 332.498   6
   0 -10 -27 3539.27 346.897  10
   0 -10 -28 5249.48 385.024  10
   0  10 -28 5118.13 329.230  14
   0  10 -28 4452.86 362.794  13
   0  10 -28 5455.70 389.525   6
   0 -10 -28 4818.12 432.134   8
   0 -10 -29 40508.3 991.704  10
   0  10 -29 39939.9 888.550  14
   0  10 -29 40163.9 1060.30  13
   0 -10 -29 41098.2 1159.27   8
   0  10 -30 601.508 177.478  13
   0  10 -30 628.595 136.128  14
   0 -10 -30 613.369 219.897   8
   0  10 -30 676.713 187.198   6
   0 -10 -30 557.755 168.779  10
   0 -10 -31 6884.62 384.043  10
   0 -10 -31 7035.30 457.617   8
   0  10 -31 6039.32 307.093  14
   0  10 -31 7106.81 422.092  13
   0  10 -31 7344.71 405.244   6
   0  10 -32 1917.56 225.139   6
   0 -10 -32 1933.16 204.852  10
   0 -10 -32 1822.08 250.431   8
   0  10 -32 2162.42 238.203  13
   0 -10 -33 4133.10 270.369  10
   0  10 -33 3992.18 289.464  13
   0 -10 -33 4156.70 327.732   8
   0 -10 -34 12712.3 420.055  10
   0 -10 -34 13066.5 533.946   8
   0  10 -34 12914.9 477.946  13
   0 -10 -35 11464.2 463.932   8
   0 -10 -35 10438.3 344.179  10
   0  10 -35 11587.1 419.938  13
   0  10 -36 3688.20 221.487  13
   0 -10 -36 3716.53 253.134   8
   0  10 -37 616.570 92.5894  13
   0  11   0-47.5010 102.446   5
   0  11   0-23.7998 79.9102   2
   0  11   1 19.7120 90.3684   5
   0  11  -1-155.040 112.437   5
   0  11  -1 93.9700 84.0734   2
   0  11   1-110.432 87.2963   2
   0  11   2 61.5523 90.3779   2
   0  11  -2 95.3818 95.6444   2
   0  11  -2 111.690 97.7718   5
   0  11   2 71.1314 95.3697   5
   0  11  -3-3.98778 89.7093   5
   0  11   3 36.2636 98.9421   5
   0  11   3 13.4149 81.5138   2
   0  11  -3-20.2648 85.8775   2
   0  11  -4 2.27096 95.3342   2
   0  11   4-35.1426 96.5189   5
   0  11   4-61.3976 85.2011   2
   0  11  -4 89.9095 99.2899   5
   0  11  -5 37.7140 87.7504   2
   0  11   5 8.40636 79.9369   2
   0  11  -5-5.08190 87.9961   5
   0  11   5 76.2154 99.3504   5
   0  11   6 76.8120 103.860   5
   0  11  -6 254.976 109.874   5
   0  11   6-26.2781 83.1702   2
   0  11  -6 183.148 105.978   2
   0  11  -7-83.6146 95.8103   2
   0  11  -7 95.5389 105.812   5
   0  11   7 19.7232 107.755   5
   0  11  -8-62.1486 110.694   5
   0  11   8 228.122 133.334   5
   0  11  -8-0.31505 95.2854   2
   0  11  -9-30.0599 93.2855   2
   0  11   9 17.1077 119.241   5
   0  11  -9 10.6753 107.092   5
   0  11 -10 54.5934 98.7103  14
   0  11 -10 230.720 133.526   9
   0  11 -10 208.255 125.825   2
   0  11  10 71.3005 120.439   1
   0  11  10 4.94287 122.443   5
   0  11 -10 125.832 108.712   5
   0  11 -11 25.8206 110.257   5
   0 -11 -11-92.9021 150.907  10
   0  11  11-23.3935 110.930   1
   0  11 -11 162.890 129.941  14
   0  11  11 98.8652 133.908  12
   0  11 -11 134.519 115.208   2
   0  11 -11-32.2243 106.072   9
   0  11 -12-121.745 100.713   6
   0 -11 -12 123.671 168.161  10
   0  11  12 93.6482 133.817   1
   0  11  12-197.302 144.675  12
   0  11 -12 79.9443 114.969   2
   0  11 -12-93.7146 136.246  14
   0  11 -12 153.063 138.595   9
   0  11 -12 59.9409 117.692   5
   0  11 -13 68.2184 131.712   9
   0  11 -13 34.9349 92.6569   6
   0 -11 -13 52.6970 143.866  10
   0  11  13-28.3944 129.149   1
   0 -11 -13 63.2220 112.874   8
   0  11  13 325.771 150.456  12
   0  11 -13 40.5675 118.983   2
   0  11 -13-117.703 138.487  14
   0  11 -13 141.317 116.295   5
   0  11 -14-166.617 150.286  14
   0  11 -14 354.174 159.002   9
   0  11 -14-38.8217 124.337   5
   0  11 -14 98.6386 111.667   6
   0 -11 -14 101.003 111.771   8
   0 -11 -14 38.9902 158.560  10
   0  11 -14 163.319 126.424   2
   0  11 -14-215.904 127.213  13
   0  11  14 6.60465 128.150   1
   0  11  14 123.195 125.728  12
   0  11 -15-187.229 119.244  13
   0 -11 -15-244.370 143.762   8
   0  11 -15 43.0686 116.683  14
   0  11  15 44.4247 158.524   1
   0 -11 -15-14.2116 116.788  15
   0  11 -15 35.7780 126.704   5
   0 -11 -15 73.4745 159.585  10
   0  11 -15-65.7921 102.032   6
   0  11  15-14.3936 114.542  12
   0  11 -15 152.815 155.947   9
   0 -11 -16-87.0551 129.995   8
   0  11 -16-114.475 120.626  14
   0  11 -16 161.279 114.007   6
   0  11 -16-39.4606 118.460   5
   0 -11 -16 188.105 183.210  10
   0 -11 -16 38.2370 105.625  15
   0  11 -16 222.203 167.800   9
   0  11  16 38.5602 124.324  12
   0  11  16-246.751 187.004   1
   0  11 -16 63.0124 115.699  13
   0 -11 -17 2.18204 128.073   8
   0  11 -17 13.8349 122.303  14
   0  11 -17 45.3795 119.555   6
   0 -11 -17 357.079 203.473  10
   0  11 -17-13.9454 159.682  13
   0  11 -17-38.3767 129.953   5
   0  11 -17 54.2057 128.620   9
   0  11  17 404.177 204.251   1
   0 -11 -17 147.440 135.601  15
   0 -11 -18-6.20792 132.335   8
   0  11 -18-86.8687 139.982  14
   0  11 -18-180.126 124.266   6
   0 -11 -18 52.0618 116.901  15
   0  11  18 8.95831 153.314   1
   0  11 -18-233.690 155.129  13
   0  11 -18 55.5592 128.499   5
   0 -11 -18 333.420 215.026  10
   0 -11 -19 184.536 173.355   8
   0  11 -19-268.770 195.523  13
   0  11 -19 21.8110 136.889  14
   0  11 -19 185.577 132.579   5
   0 -11 -19 88.3963 124.262  15
   0  11 -19-157.815 141.646   6
   0 -11 -19 134.734 193.717  10
   0  11 -20-8.22106 131.658   6
   0 -11 -20 5.92156 160.788   8
   0  11 -20 165.205 122.885   5
   0  11 -20-168.551 166.839  13
   0  11 -20 32.1058 144.928  14
   0 -11 -20-175.632 220.011  10
   0 -11 -20-58.8981 138.534  15
   0 -11 -21-337.850 217.396  10
   0  11 -21 121.395 156.343  14
   0  11 -21-259.736 184.768  13
   0 -11 -21 11.6571 141.033  15
   0 -11 -21-115.291 171.648   8
   0  11 -21-237.522 161.423   6
   0  11 -22 26.1860 138.147  14
   0 -11 -22-251.292 204.481  10
   0  11 -22 109.177 134.187   6
   0 -11 -22-54.1468 145.381  15
   0  11 -22-265.949 179.076  13
   0 -11 -22 80.9659 173.338   8
   0  11 -23 276.762 162.485  14
   0  11 -23-92.4225 160.064   6
   0  11 -23-448.074 203.893  13
   0 -11 -23-153.826 180.380  10
   0 -11 -23-122.533 175.114   8
   0 -11 -23-138.536 142.116  15
   0 -11 -24 116.871 156.204  15
   0 -11 -24 17.3201 193.376   8
   0 -11 -24-72.7156 171.175  10
   0  11 -24-44.8412 138.539  14
   0  11 -24-231.519 182.558  13
   0  11 -24-243.940 162.537   6
   0 -11 -25-69.8075 190.713  10
   0  11 -25-97.2294 168.248  13
   0 -11 -25 35.1367 175.986   8
   0  11 -25 172.607 150.405   6
   0  11 -25-207.007 147.495  14
   0 -11 -26-85.6426 169.041  10
   0  11 -26 11.9608 138.681  14
   0  11 -26-79.9249 158.675   6
   0 -11 -26-91.5747 174.702   8
   0  11 -26-117.437 155.867  13
   0 -11 -27 33.4816 164.741  10
   0  11 -27-6.63275 154.650   6
   0  11 -27-108.649 140.552  14
   0 -11 -27-36.1361 191.338   8
   0  11 -27-26.4032 149.211  13
   0  11 -28 132.401 158.239   6
   0 -11 -28 110.944 151.761  10
   0 -11 -28 171.458 168.540   8
   0  11 -28 19.7219 116.014  14
   0  11 -28 131.221 135.135  13
   0  11 -29 141.808 162.145   6
   0 -11 -29 109.978 148.889   8
   0  11 -29 81.8069 103.346  14
   0 -11 -29 174.591 159.395  10
   0  11 -29-119.337 155.333  13
   0  11 -30 32.8776 121.579  13
   0 -11 -30-55.3089 160.031   8
   0  11 -30 161.778 107.339  14
   0 -11 -30 76.5723 132.440  10
   0  11 -30 23.2106 135.189   6
   0  11 -31 54.4160 119.886  13
   0 -11 -31 81.2005 148.533   8
   0  11 -31 166.395 146.764   6
   0  11 -31-3.47340 83.7847  14
   0 -11 -31 108.873 130.818  10
   0  11 -32-20.3321 104.017  13
   0  11 -32 5.38861 64.0886  14
   0  11 -32 112.464 120.163   6
   0 -11 -32-219.439 146.140   8
   0 -11 -32-170.539 113.377  10
   0  11 -33-15.4358 94.8781  13
   0 -11 -33-101.498 124.130   8
   0 -11 -33 38.2402 91.3598  10
   0  11 -34-19.6495 79.9468  13
   0 -11 -34 77.1796 78.3746  10
   0 -11 -35 4.71465 57.5536  10
   0  11 -35 82.7029 74.0268  13
   0  12   0 97373.7 1476.81   2
   0  12   0 99723.6 1623.07   5
   0  12  -1 14550.8 571.428   5
   0  12   1 14931.0 516.749   2
   0  12  -1 14217.9 511.734   2
   0  12   1 14112.3 566.290   5
   0  12  -2 5284.95 314.868   2
   0  12   2 4653.17 353.811  12
   0  12  -2 5315.22 347.719   5
   0  12   2 5233.60 308.193   2
   0  12   2 4939.84 346.665   5
   0  12   3 786.412 132.209   2
   0  12   3 765.209 176.907  12
   0  12  -3 947.802 147.018   2
   0  12   3 988.973 166.333   5
   0  12  -3 776.081 148.314   5
   0  12   4 819.499 134.144   2
   0  12   4 864.957 179.117  12
   0  12   4 742.269 161.564   5
   0  12  -4 938.343 147.980   2
   0  12  -4 687.720 143.760   5
   0  12   5 1737.57 222.735   5
   0  12  -5 1970.73 219.190   5
   0  12  -5 1651.23 186.670   2
   0  12   5 1866.58 254.724  12
   0  12  -5 2308.78 239.404  14
   0  12   6 3164.66 295.590   5
   0  12   6 3724.56 321.601  12
   0  12  -6 3603.50 293.428  14
   0  12  -6 2925.04 250.070   2
   0  12  -6 3100.42 273.549  12
   0  12  -6 3635.08 288.364   9
   0  12  -6 3534.24 292.088   5
   0  12  -7 21188.0 697.020   9
   0  12  -7 19885.4 679.654  14
   0 -12  -7 20171.4 773.142  10
   0  12  -7 19387.6 634.041   2
   0  12   7 20714.5 734.344  12
   0  12  -7 18939.2 661.782  12
   0  12   7 18681.1 705.521   5
   0  12  -7 20258.0 693.032   5
   0  12   8 459.688 145.558   5
   0  12  -8 256.656 114.131  14
   0  12  -8 363.716 129.193   2
   0  12  -8 451.542 126.910  12
   0  12  -8 406.651 132.449   5
   0  12   8 476.074 176.952  12
   0  12  -8 689.600 170.286   9
   0 -12  -8 308.576 150.180  10
   0  12  -9 76836.0 1439.98   5
   0  12   9 76853.7 1494.04  12
   0 -12  -9 77060.3 1577.02  10
   0  12   9 72843.3 1504.71   5
   0  12  -9 75861.3 1360.72   2
   0  12  -9 74825.8 1404.70  14
   0  12  -9 70481.2 1337.09  12
   0  12  -9 79388.7 1447.83   9
   0  12 -10 35179.2 934.788  14
   0  12 -10 37144.9 971.521   9
   0  12 -10 36339.3 920.765   2
   0  12  10 36874.8 1008.61  12
   0  12 -10 34873.4 892.871  12
   0  12 -10 36277.9 957.314   5
   0  12  10 35044.4 1033.62   5
   0 -12 -10 37680.2 1086.73  10
   0  12  11 1660.29 258.409   5
   0  12 -11 2026.10 250.617   9
   0  12 -11 1819.75 203.354   6
   0  12  11 1629.76 248.840  12
   0  12 -11 1799.30 227.026   2
   0  12 -11 1483.49 210.471  14
   0  12 -11 1624.90 225.897   5
   0 -12 -11 1508.97 253.672  10
   0  12 -12 1150.05 191.470   5
   0  12 -12 1453.63 192.779   6
   0  12 -12 1577.09 218.810   2
   0  12  12 1452.68 236.574  12
   0  12 -12 1627.56 245.445   9
   0 -12 -12 1112.18 188.792   8
   0  12 -12 1092.23 192.514  14
   0 -12 -12 1538.31 268.907  10
   0  12  12 1245.03 229.222   5
   0  12 -13 79042.3 1489.58   9
   0 -12 -13 77380.0 1614.29  10
   0  12 -13 74569.1 1426.37   2
   0  12  13 74764.7 1481.95  12
   0  12 -13 74643.7 1441.27  14
   0  12  13 72909.3 1640.15   5
   0 -12 -13 71747.0 1473.75   8
   0  12 -13 73273.6 1343.00   6
   0  12 -13 74009.8 1467.33   5
   0  12 -14 683.455 175.181   5
   0  12 -14 404.749 140.385   6
   0  12 -14 94.6512 129.060   2
   0  12  14 295.552 177.983   5
   0 -12 -14 874.876 243.442  10
   0  12  14 249.712 155.981  12
   0 -12 -14 531.832 171.644   8
   0  12 -14 811.327 208.199   9
   0  12 -14 320.903 156.420  14
   0  12 -15 6052.73 378.507   6
   0  12 -15 5812.77 402.984   5
   0 -12 -15 6885.89 485.534  10
   0  12 -15 6607.33 424.142  14
   0 -12 -15 6311.24 452.816   8
   0  12  15 6341.78 420.574  12
   0  12 -15 5773.96 389.565  13
   0  12  16 2070.19 246.749  12
   0 -12 -16 2380.97 325.405  10
   0  12 -16 2339.15 266.890  14
   0 -12 -16 1521.98 241.677   8
   0  12 -16 1891.67 235.949  13
   0  12 -16 1921.97 225.839   6
   0 -12 -17 377.748 128.900  15
   0  12 -17 174.732 110.245  13
   0  12 -17 258.205 141.229  14
   0  12 -17 242.841 119.035   6
   0 -12 -17 776.516 258.713  10
   0 -12 -17 328.736 162.626   8
   0  12  17 225.831 132.821  12
   0  12 -18 1682.09 229.739  13
   0 -12 -18 1711.48 277.971  10
   0  12 -18 2002.56 261.024  14
   0 -12 -18 1983.30 240.585  15
   0  12 -18 1508.11 216.577   6
   0 -12 -18 1921.30 282.610   8
   0 -12 -19 31048.9 991.002  10
   0  12 -19 31488.8 905.964  14
   0 -12 -19 29233.9 1022.76   8
   0  12 -19 29331.2 861.569   6
   0 -12 -19 30330.3 867.533  15
   0 -12 -20 30686.3 878.116  15
   0 -12 -20 31046.4 984.924  10
   0 -12 -20 28726.3 1018.62   8
   0  12 -20 30533.1 887.636  14
   0  12 -20 26235.3 890.696  13
   0  12 -20 27689.5 842.257   6
   0  12 -21 33793.1 1021.23  13
   0  12 -21 36498.9 970.515   6
   0 -12 -21 36221.8 970.276  15
   0 -12 -21 36190.6 1153.55   8
   0 -12 -21 37418.4 1071.23  10
   0  12 -21 38535.2 1001.28  14
   0 -12 -22 613.672 223.474   8
   0  12 -22 559.893 170.461  13
   0  12 -22 441.646 154.561   6
   0  12 -22 661.405 192.132  14
   0 -12 -22 398.455 211.581  10
   0 -12 -23 9866.40 605.053   8
   0  12 -23 10275.3 505.032  14
   0  12 -23 8705.34 514.268  13
   0 -12 -23 10393.5 565.220  10
   0  12 -23 9942.36 502.585   6
   0 -12 -24 8934.70 566.993   8
   0  12 -24 8490.23 506.079  13
   0  12 -24 9539.66 480.467  14
   0 -12 -24 9864.23 537.944  10
   0  12 -24 8847.09 473.891   6
   0 -12 -25 39815.6 1178.45   8
   0  12 -25 42048.0 989.670  14
   0  12 -25 41456.0 1009.36   6
   0 -12 -25 42535.7 1083.43  10
   0  12 -26 7426.28 403.703  14
   0 -12 -26 7066.84 488.622   8
   0 -12 -26 6950.97 440.763  10
   0  12 -26 6349.15 426.547  13
   0  12 -26 7191.80 420.976   6
   0  12 -27 187.077 141.764   6
   0  12 -27 121.637 129.950  13
   0 -12 -27 137.072 184.435   8
   0 -12 -27 514.472 198.935  10
   0  12 -27 94.0759 124.818  14
   0 -12 -28 17459.9 628.370  10
   0  12 -28 16752.7 556.579  14
   0  12 -28 16752.1 643.978  13
   0  12 -28 17141.5 609.812   6
   0 -12 -28 15434.5 678.368   8
   0  12 -29 335.139 115.414  14
   0 -12 -29 295.871 159.338   8
   0 -12 -29 447.757 165.688  10
   0  12 -29 253.475 130.376   6
   0  12 -29 244.130 134.408  13
   0 -12 -30 21644.4 642.843  10
   0  12 -30 21914.0 638.086   6
   0  12 -30 21362.9 658.966  13
   0  12 -30 20227.4 553.474  14
   0 -12 -31 15560.0 512.062  10
   0  12 -31 14173.5 423.178  14
   0  12 -31 15858.7 519.480   6
   0  12 -31 14704.4 514.702  13
   0  12 -32 4600.10 269.701  13
   0  12 -32 4581.56 215.471  14
   0 -12 -32 4949.21 276.827  10
   0  12 -33 1540.52 150.336  13
   0 -12 -33 1776.78 161.151  10
   0  12 -34 2536.31 164.835  13
   0 -12 -34 2971.66 178.048  10
   0  13   0 39.4746 132.828  12
   0  13   0 1.24027 101.994   5
   0  13   0-13.0284 98.4191  14
   0  13   1-114.983 129.538   5
   0  13  -1-42.0094 120.776   5
   0  13   1 48.5320 145.917  12
   0  13  -1-121.886 116.062  14
   0  13   1 29.0000 97.5667  14
   0  13  -1 25.2831 140.201  12
   0  13  -2-155.673 157.668  12
   0  13  -2-125.710 111.080  14
   0  13   2-30.2002 122.711   5
   0  13  -2-121.248 105.325   2
   0  13   2 96.7076 129.589  12
   0  13   2 50.2567 99.6862  14
   0  13  -2 72.5408 110.436   5
   0  13   3 77.8223 108.994   5
   0  13   3 41.4977 145.718  12
   0  13  -3 79.1772 95.4683   2
   0  13  -3 1.64567 95.9723   5
   0  13  -3-38.3663 112.030  14
   0  13  -3 95.3470 120.083  12
   0  13   4 171.882 119.301   5
   0  13  -4 26.1316 90.4524   2
   0  13  -4-29.8591 103.081   5
   0  13   4-94.0489 167.509  12
   0  13  -4 68.0727 115.888  14
   0  13  -4 94.1938 120.456  12
   0  13  -5 153.637 119.725   5
   0  13  -5 41.0038 129.471  12
   0  13   5 162.391 165.701  12
   0  13   5-237.144 142.392   5
   0  13  -5 107.240 95.3508   2
   0 -13  -5 79.0882 123.114  10
   0  13  -5 59.5848 113.155  14
   0  13  -6-124.267 137.759  12
   0  13  -6-25.0939 92.8187   2
   0  13   6-71.0234 129.788   5
   0 -13  -6 35.2703 127.429  10
   0  13  -6 67.0875 112.665  14
   0  13   6-99.5186 164.473  12
   0  13  -6-261.284 144.279   5
   0  13   7-125.183 112.424   5
   0  13   7-10.4188 143.773  12
   0  13  -7-161.071 130.962  12
   0  13  -7 193.037 102.114   2
   0  13  -7 267.659 149.236  14
   0 -13  -7 28.6832 137.567  10
   0  13  -7 102.218 107.204   5
   0  13   8-90.6320 157.558  12
   0  13  -8 76.3326 134.546  14
   0 -13  -8 71.4814 135.727  10
   0  13  -8 2.68049 103.853   2
   0  13   8 66.8729 123.649   5
   0  13  -8 131.384 113.201  12
   0  13  -9 13.0308 116.847  12
   0  13  -9 253.818 141.348   2
   0  13   9 52.0069 120.109   5
   0  13   9-150.073 163.209  12
   0 -13  -9 227.076 163.460  10
   0  13  -9-136.452 146.967  14
   0  13  10 165.157 162.995  12
   0  13 -10 126.817 120.104   2
   0  13 -10 76.0732 127.171  14
   0  13  10-24.0637 118.464   5
   0 -13 -10 167.615 175.027  10
   0  13 -10-113.691 119.230  12
   0  13 -11-10.8260 103.882   2
   0  13 -11 1.87642 113.607  12
   0  13  11 189.797 159.771   5
   0  13 -11-330.702 178.287  14
   0  13  11 109.049 159.144  12
   0 -13 -11 146.020 197.547  10
   0  13  12 82.9000 138.893   5
   0 -13 -12 295.396 202.392  10
   0  13 -12-46.3628 93.0465   6
   0  13  12 273.061 177.125  12
   0  13 -12-48.5924 149.186  14
   0  13 -12 64.7448 115.333   2
   0 -13 -13 288.536 182.359  10
   0  13  13 28.7589 136.633   5
   0  13  13 16.0077 150.938  12
   0  13 -13 76.8988 124.040   6
   0  13 -13-99.7605 173.868  14
   0  13 -13-14.1458 117.557   2
   0  13 -14-195.983 173.867  14
   0  13  14 45.6788 147.089  12
   0  13 -14-137.001 129.355   6
   0 -13 -14 107.989 169.544  10
   0  13  15 294.422 165.737  12
   0 -13 -15 198.787 206.917  10
   0  13 -15-175.083 178.623  14
   0  13 -15-100.604 132.569   6
   0  13 -16 80.5757 152.139  14
   0  13 -16-170.984 131.945   6
   0  13  16-4.07552 138.214  12
   0 -13 -16-179.034 194.654  10
   0 -13 -17-217.874 230.313  10
   0  13  17-61.1710 131.487  12
   0  13 -17 192.804 149.909  14
   0  13 -17-148.671 130.114   6
   0  13 -18-113.309 131.763   6
   0  13 -18-40.3511 150.067  14
   0  13  18-47.5490 141.046  12
   0  13 -18-13.4004 128.774  13
   0 -13 -18-70.7272 202.591  10
   0 -13 -19-175.072 231.390  10
   0 -13 -19 180.016 168.384   8
   0  13 -19-68.7608 133.992   6
   0  13 -19 45.3630 150.091  14
   0  13 -19-2.82892 111.899  13
   0 -13 -20 184.966 165.435   8
   0  13 -20 139.596 170.214  14
   0 -13 -20-92.8818 204.624  10
   0  13 -20-33.1235 143.239   6
   0  13 -20-75.6589 145.302  13
   0  13 -21 106.446 148.315   6
   0 -13 -21-26.2862 183.441  10
   0 -13 -21-123.832 147.611   8
   0  13 -21 57.5936 118.418  13
   0  13 -21 187.542 182.764  14
   0 -13 -22 70.2413 195.704  10
   0  13 -22-182.399 141.208  13
   0 -13 -22-32.2990 156.738   8
   0  13 -22 16.2085 129.415   6
   0  13 -22-34.9144 157.527  14
   0 -13 -23 52.3861 160.929   8
   0 -13 -23 126.424 193.990  10
   0  13 -23-210.223 153.097   6
   0  13 -23-49.8379 132.032  13
   0  13 -23-145.773 171.081  14
   0  13 -24-124.510 149.066  13
   0  13 -24-124.686 146.004   6
   0  13 -24-52.6105 156.963  14
   0 -13 -24 38.3533 198.664  10
   0  13 -25-131.003 136.401   6
   0  13 -25 48.5491 122.621  13
   0 -13 -25-4.43799 170.418  10
   0  13 -25-174.263 150.255  14
   0  13 -26 103.166 140.181   6
   0 -13 -26-57.9431 163.534  10
   0  13 -26-37.1863 137.496  14
   0  13 -26 40.3263 128.007  13
   0  13 -27 1.84906 116.354  13
   0  13 -27 210.980 138.146   6
   0 -13 -27-39.0896 151.035  10
   0  13 -27 55.9033 111.769  14
   0  13 -28 34.6721 99.6597  14
   0  13 -28 282.031 134.512   6
   0  13 -28-135.565 119.861  13
   0 -13 -28 4.52002 133.553  10
   0  13 -29 121.588 117.665   6
   0 -13 -29 137.474 132.314  10
   0  13 -29 118.974 96.4510  14
   0  13 -29-0.89894 101.467  13
   0  13 -30 127.382 94.0592  14
   0  13 -30 168.980 112.536   6
   0 -13 -30 32.6664 105.301  10
   0  13 -30 12.4972 77.9903  13
   0  13 -31-33.9599 35.6170  13
   0  13 -31-121.988 76.2814  14
   0 -13 -31-32.5957 92.1868  10
   0 -13 -32 35.0516 76.0114  10
   0 -13 -33 7.31659 61.1547  10
   0  14   0 7253.92 414.620  14
   0  14   0 7583.82 485.846  12
   0  14   1 3273.10 340.120  12
   0  14   1 3138.50 277.004  14
   0  14  -1 3560.93 350.026  12
   0  14  -1 3387.57 299.418  14
   0  14  -2 27255.8 891.364  12
   0  14  -2 27325.1 824.024  14
   0  14   2 25604.7 764.155  14
   0  14   2 27531.4 912.411  12
   0  14   3 14925.2 665.325  12
   0  14  -3 13809.2 622.188  12
   0  14  -3 14255.7 590.510  14
   0  14  -4 508.307 165.252  14
   0  14  -4 361.452 174.397  12
   0  14   4 557.427 217.122  12
   0  14  -5-37.3526 149.669  12
   0  14   5 119.919 191.625  12
   0  14  -5 367.188 163.374  14
   0  14  -6 147.220 126.876  14
   0 -14  -6 302.954 160.600  10
   0  14   6 143.433 188.993  12
   0  14  -6 452.381 167.653  12
   0  14  -7 34663.3 961.319  14
   0  14   7 36332.3 1054.05  12
   0 -14  -7 36960.3 1041.81  10
   0  14  -8 1860.87 248.840  12
   0 -14  -8 2170.48 286.233  10
   0  14  -8 1799.51 245.425  14
   0  14   8 1730.18 263.206  12
   0  14  -9 6519.90 414.234  12
   0  14   9 7424.86 489.591  12
   0  14  -9 6154.26 412.173  14
   0 -14  -9 6683.82 461.022  10
   0  14  10 33682.3 1010.80  12
   0  14 -10 31751.8 888.094  12
   0 -14 -10 33424.8 1018.87  10
   0  14 -10 31963.4 939.546  14
   0  14  11 12216.6 606.685  12
   0  14 -11 10900.8 546.806  14
   0  14 -11 12035.5 536.207  12
   0 -14 -11 12311.8 624.908  10
   0  14  12 14949.3 676.836  12
   0 -14 -12 16455.2 718.028  10
   0  14 -12 15851.8 658.780  14
   0  14  13 22911.8 815.936  12
   0  14 -13 21775.9 779.084  14
   0 -14 -13 22549.7 832.481  10
   0  14 -13 21562.1 676.048   6
   0  14  14 134.919 158.297  12
   0 -14 -14-245.711 187.266  10
   0  14 -14 18.1435 150.347  14
   0  14 -14-108.110 117.026   6
   0 -14 -15 2699.13 324.659  10
   0  14  15 3080.26 321.215  12
   0  14 -15 2865.84 259.167   6
   0  14 -15 3004.78 307.248  14
   0  14  16 3734.44 339.216  12
   0  14 -16 3630.60 338.385  14
   0  14 -16 3096.62 272.442   6
   0 -14 -16 3516.04 354.165  10
   0  14 -17 33665.3 953.658  14
   0 -14 -17 31834.5 987.085  10
   0  14  17 34074.3 959.674  12
   0 -14 -18 1609.63 267.924  10
   0  14 -18 1446.03 205.496   6
   0  14  18 1763.49 225.948  12
   0  14 -18 1717.75 257.647  14
   0  14 -19 15203.3 630.687  14
   0 -14 -19 14655.5 656.250  10
   0  14 -19 13212.0 547.808   6
   0 -14 -20 5065.75 403.447  10
   0  14 -20 4588.53 339.604   6
   0  14 -20 5673.94 401.743  14
   0  14 -21 30928.6 867.040  14
   0 -14 -21 30556.5 918.564  10
   0  14 -22 15916.2 619.628  14
   0 -14 -22 15984.6 666.713  10
   0  14 -22 14026.0 551.530   6
   0 -14 -23 18514.5 690.950  10
   0  14 -23 18431.2 635.815  14
   0  14 -23 17520.5 610.124   6
   0  14 -24 4458.28 323.003  14
   0 -14 -24 3539.41 281.433  17
   0  14 -24 4110.42 297.416   6
   0 -14 -24 4206.77 342.274  10
   0  14 -25 24865.8 699.772   6
   0  14 -25 25144.3 710.425  14
   0 -14 -25 24992.4 753.401  10
   0  14 -26 1561.03 195.292  14
   0 -14 -26 1610.58 227.392  10
   0  14 -26 1600.12 201.084   6
   0 -14 -27 5222.53 330.520  10
   0  14 -27 5065.81 300.925   6
   0  14 -27 5051.16 293.248  14
   0  14 -28 3263.66 227.397  14
   0 -14 -28 3407.60 262.849  10
   0  14 -28 3143.10 228.827   6
   0 -14 -29 1969.96 192.804  10
   0  14 -29 1788.44 165.472  14
   0  14 -30 1862.69 148.501  14
   0 -14 -30 2296.55 190.733  10
   0 -14 -31 10863.7 351.712  10
   0  14 -31 8108.07 252.095  14
   0 -14 -32 1387.56 122.621  10
   0  15   0 185.521 131.599  14
   0  15   0-121.195 172.637  12
   0  15   1 130.800 115.875  14
   0  15  -1 65.9268 123.664  14
   0  15  -1-122.727 166.380  12
   0  15   1-1.00209 161.138  12
   0  15   2 154.340 109.461  14
   0  15   2 210.359 196.793  12
   0  15  -2 400.824 157.609  14
   0  15  -2 19.4559 153.415  12
   0  15   3 209.477 199.345  12
   0  15  -3 52.2397 152.961  12
   0  15  -3-9.53164 119.778  14
   0  15  -4-9.70493 125.417  14
   0  15   4-9.18122 172.266  12
   0  15  -4 65.5289 144.061  12
   0  15   5-153.292 190.588  12
   0  15  -5-329.065 181.597  14
   0  15  -5-1.38850 152.205  12
   0  15  -6-122.794 161.079  14
   0  15   6-82.8866 195.126  12
   0  15  -6 182.264 168.614  12
   0 -15  -7 221.729 157.503  10
   0  15  -7 47.5636 130.992  12
   0  15  -7-196.871 183.896  14
   0  15   7 299.861 226.473  12
   0  15  -8 186.623 163.842  12
   0 -15  -8 531.251 186.602  10
   0  15   8 143.752 189.491  12
   0  15  -8-131.348 178.482  14
   0  15  -9-107.238 173.811  14
   0  15   9 87.9844 172.396  12
   0  15  -9 74.9579 126.326  12
   0 -15  -9 378.758 154.181  10
   0 -15 -10-208.981 147.652  10
   0  15 -10 262.103 153.571  12
   0  15  10 116.319 181.348  12
   0  15 -10-251.419 182.529  14
   0  15  11 123.284 169.818  12
   0  15 -11-10.7722 117.613  12
   0  15 -11-30.4151 161.486  14
   0  15 -12-117.392 160.333  14
   0  15  12 269.681 187.822  12
   0 -15 -12-378.731 204.256  10
   0  15  13-79.5684 157.918  12
   0 -15 -13-461.958 219.430  10
   0  15 -13 49.4711 151.240  14
   0 -15 -14-244.544 206.485  10
   0  15  14-22.1682 158.121  12
   0  15 -14-15.1565 171.273  14
   0  15 -15 91.2716 162.851  14
   0 -15 -15-255.432 202.061  10
   0  15  15 97.3678 157.315  12
   0  15 -15-2.65419 93.6778   6
   0  15 -16-26.3508 103.942   6
   0 -15 -16-150.921 191.642  10
   0  15 -16 19.6585 168.625  14
   0  15  16 186.673 136.441  12
   0  15  17-312.728 182.362  12
   0 -15 -17-127.632 183.289  10
   0  15 -17 22.4876 154.991  14
   0  15 -17-108.592 111.108   6
   0  15 -18 70.7682 95.1092   6
   0 -15 -18 2.64702 183.664  10
   0  15 -18 157.141 172.793  14
   0  15  18 72.4048 152.369  12
   0  15 -19-108.960 102.187   6
   0  15 -19 294.098 189.546  14
   0 -15 -19 128.814 183.718  10
   0  15 -20 314.816 179.687  14
   0 -15 -20-84.4457 182.869  10
   0  15 -20 3.83597 110.243   6
   0  15 -21 29.5108 101.353   6
   0 -15 -21 20.0906 166.800  10
   0  15 -21-132.579 149.012  14
   0 -15 -22-47.8323 155.149  10
   0  15 -22 60.0624 141.886  14
   0  15 -22 23.9538 97.2445   6
   0 -15 -23-81.5126 119.063  17
   0  15 -23-221.251 152.296  14
   0 -15 -23 100.978 154.369  10
   0  15 -23 31.2179 98.1746   6
   0 -15 -24 99.0215 101.015  17
   0  15 -24-75.7061 130.435  14
   0 -15 -24 203.722 149.042  10
   0  15 -24 52.3793 94.4993   6
   0  15 -25-37.9064 92.1705   6
   0 -15 -25 60.2619 126.838  10
   0  15 -25-139.302 129.912  14
   0 -15 -26 64.1848 120.167  10
   0  15 -26-58.7913 98.3149  14
   0  15 -26-60.3462 93.3452   6
   0  15 -27-108.978 94.6766  14
   0 -15 -27-16.6751 100.525  10
   0  15 -28 11.1199 70.9246  14
   0 -15 -28-76.5909 96.7319  10
   0 -15 -29-76.3342 87.8800  10
   0  15 -29 12.6182 59.2602  14
   0 -15 -30 21.0911 65.7293  10
   0  16   0 21499.7 693.897  14
   0  16   0 21679.7 820.548  12
   0  16   1 1093.12 256.118  12
   0  16  -1 1202.64 257.231  12
   0  16  -1 1032.57 190.175  14
   0  16   1 804.210 152.769  14
   0  16  -2 2222.67 241.225  14
   0  16  -2 2580.60 323.251  12
   0  16   2 3009.14 339.769  12
   0  16  -3 418.091 141.178  14
   0  16  -3 1063.74 239.962  12
   0  16   3 910.454 245.122  12
   0  16   4 31543.7 998.428  12
   0  16  -4 29072.5 858.531  14
   0  16  -4 31139.2 951.693  12
   0  16   5 9439.39 555.348  12
   0  16  -5 8734.87 509.206  12
   0  16  -5 9136.99 480.736  14
   0  16  -6 291.902 165.339  12
   0  16  -6-51.2259 161.960  14
   0  16   6 420.578 216.516  12
   0  16   7 8377.02 524.265  12
   0  16  -7 7968.87 460.472  12
   0  16  -7 7659.29 449.846  14
   0  16   8 36177.5 1065.44  12
   0 -16  -8 36718.8 962.637  10
   0  16  -8 34025.9 944.088  12
   0  16  -8 34068.3 947.160  14
   0  16   9 10507.4 572.971  12
   0  16  -9 10601.2 531.840  14
   0  16  -9 10522.8 503.050  12
   0 -16  -9 10678.6 521.652  10
   0  16 -10 2300.50 245.270  12
   0 -16 -10 2374.99 263.477  10
   0  16  10 2951.42 340.593  12
   0  16 -10 2593.17 284.372  14
   0  16 -11 957.794 199.906  14
   0 -16 -11 400.200 148.139  10
   0  16  11 898.146 229.713  12
   0  16 -11 743.620 159.906  12
   0  16 -12 3305.00 315.255  14
   0  16  12 3212.36 332.745  12
   0 -16 -12 3173.51 304.321  10
   0  16 -13 9260.05 494.087  14
   0  16  13 9359.34 519.938  12
   0 -16 -13 9223.80 489.648  10
   0  16  14 531.481 190.019  12
   0  16 -14 598.045 198.281  14
   0 -16 -14 735.685 201.262  10
   0  16 -15 9450.29 489.213  14
   0 -16 -15 8883.64 482.138  10
   0  16  15 9479.28 502.711  12
   0  16  16 347.785 167.132  12
   0  16 -16 378.711 186.411  14
   0 -16 -16 154.352 146.347  10
   0 -16 -17 24560.6 779.971  10
   0  16 -17 25114.2 778.949  14
   0  16  17 25891.0 780.052  12
   0  16 -18 1366.33 227.289  14
   0 -16 -18 1141.18 214.257  10
   0  16 -18 1116.22 154.122   6
   0 -16 -19 6234.04 392.076  10
   0  16 -19 5862.34 310.272   6
   0  16 -20 9227.16 438.750  14
   0 -16 -20 9198.57 452.306  10
   0  16 -20 8360.69 363.319   6
   0  16 -21 1102.59 147.636   6
   0 -16 -21 697.947 160.352  17
   0 -16 -21 1291.18 208.213  10
   0  16 -21 1118.75 181.766  14
   0 -16 -22 4126.46 299.390  10
   0 -16 -22 3890.61 278.193  17
   0  16 -22 3663.61 234.355   6
   0  16 -22 4081.79 285.407  14
   0 -16 -23 1699.24 184.498  17
   0  16 -23 1427.30 150.509   6
   0 -16 -23 2171.97 226.905  10
   0  16 -23 2056.43 205.808  14
   0  16 -24 398.106 97.8630   6
   0  16 -24 135.240 100.617  14
   0 -16 -24 357.553 101.605  17
   0 -16 -24 342.099 127.626  10
   0 -16 -25 2939.13 227.437  10
   0  16 -25 3082.01 216.793  14
   0 -16 -26 2579.14 194.946  10
   0  16 -26 2294.34 176.499  14
   0  16 -27 5278.02 235.389  14
   0 -16 -27 5386.53 255.197  10
   0 -16 -28 59.7033 64.9191  10
   0  16 -28 160.816 60.1421  14
   0  17   0-76.7318 125.330  14
   0  17   0 61.9416 185.601  12
   0  17  -1-99.7414 124.685  14
   0  17   1-102.667 177.359  12
   0  17  -1-143.756 192.217  12
   0  17   2 7.38749 196.577  12
   0  17  -2-87.8744 191.898  12
   0  17  -2-16.4027 117.939  14
   0  17  -3-96.7132 127.613  14
   0  17   3-63.0024 194.818  12
   0  17  -3-24.4264 182.305  12
   0  17  -4-33.7847 181.275  12
   0  17   4-32.0477 192.605  12
   0  17  -4-105.513 125.956  14
   0  17   5-172.360 214.823  12
   0  17  -5-123.700 174.797  12
   0  17  -5-135.072 143.975  14
   0  17   6 156.124 206.961  12
   0  17  -6 110.618 126.256  14
   0  17  -6 99.9734 160.213  12
   0  17  -7-28.5757 131.075  14
   0  17  -7 5.72072 137.768  12
   0  17   7-63.4486 187.039  12
   0  17  -8 37.0037 131.763  14
   0  17  -8-21.1946 130.864  12
   0  17   8-103.519 194.397  12
   0  17   9 22.0412 174.690  12
   0  17  -9-26.5254 137.911  14
   0  17  -9 34.6751 117.437  12
   0  17  10-54.3422 173.161  12
   0 -17 -10-112.917 131.502  10
   0  17 -10-60.1183 132.276  14
   0  17 -10-106.060 124.709  12
   0  17  11-119.971 171.437  12
   0  17 -11-42.0172 106.871  12
   0 -17 -11 45.9228 122.410  10
   0  17 -11 189.688 139.945  14
   0 -17 -12-13.5795 125.164  10
   0  17  12-49.3389 165.562  12
   0  17 -12 161.476 165.225  14
   0  17  13-17.7261 151.552  12
   0  17 -13-28.9790 136.694  14
   0 -17 -13 60.1111 122.457  10
   0  17 -14 55.5226 140.617  14
   0 -17 -14-167.591 130.808  10
   0  17  14-183.115 160.598  12
   0  17 -15 113.815 141.904  14
   0  17  15-234.969 161.930  12
   0 -17 -15 0.34835 124.484  10
   0 -17 -16 158.896 125.787  10
   0  17 -16 276.802 149.466  14
   0 -17 -17 91.5032 127.812  10
   0  17 -17 319.207 157.235  14
   0 -17 -18 42.4347 114.467  10
   0  17 -18-211.104 141.793  14
   0 -17 -19-240.845 165.740  17
   0  17 -19-70.4608 137.205  14
   0 -17 -19-22.3789 119.104  10
   0 -17 -20 163.453 117.303  10
   0  17 -20-46.7583 120.373  14
   0 -17 -20-147.724 138.022  17
   0  17 -21-74.4734 113.813  14
   0 -17 -21-68.3538 114.060  17
   0 -17 -21 150.096 108.128  10
   0 -17 -22-272.439 113.550  17
   0  17 -22-83.0128 102.729  14
   0 -17 -22 20.7979 97.4739  10
   0 -17 -23 55.7551 86.6435  10
   0 -17 -23-55.7489 75.3320  17
   0  17 -23-49.7488 86.5069  14
   0 -17 -24-132.174 87.8363  10
   0  17 -24 51.7754 81.0553  14
   0  17 -25-59.4774 63.7047  14
   0 -17 -25 67.4722 69.0782  10
   0 -17 -26 3.68939 59.1467  10
   0  17 -26-20.9477 49.9940  14
   0  18   0 38.0717 168.453  12
   0  18   1 18167.8 715.158  12
   0  18  -1 18240.2 706.480  12
   0  18  -1 16785.6 553.958  14
   0 -18   1 16463.6 636.975  17
   0  18   2 173.988 191.182  12
   0  18  -2 235.040 176.732  12
   0  18  -2 336.019 121.723  14
   0 -18   2-15.5593 125.489  17
   0  18  -3 4483.34 302.874  14
   0  18  -3 5002.01 379.158  12
   0  18   3 4661.53 397.218  12
   0 -18   3 4062.74 307.105  17
   0  18  -4 4902.64 381.435  12
   0  18  -4 4890.86 321.979  14
   0  18   4 5891.20 439.277  12
   0  18  -5 67910.7 1343.23  12
   0  18  -5 66435.2 1229.13  14
   0  18  -6 5099.16 360.141  12
   0  18  -6 5467.11 343.500  14
   0  18   6 5786.77 432.949  12
   0  18  -7 34879.0 896.790  12
   0  18   7 36835.7 1007.54  12
   0  18   8 3069.57 319.466  12
   0  18  -8 2977.16 268.868  14
   0  18  -8 2965.23 270.439  12
   0  18  -9 10300.8 463.322  14
   0  18  -9 10337.5 458.285  12
   0  18   9 10885.5 541.144  12
   0  18 -10 293.579 118.233  12
   0  18  10 292.589 175.738  12
   0  18 -10 472.085 157.589  14
   0  18 -11 1083.53 187.016  14
   0  18 -11 662.297 134.599  12
   0  18  11 834.208 189.426  12
   0 -18 -12 3644.80 261.554  10
   0  18  12 4132.04 325.652  12
   0  18 -12 3994.06 295.145  14
   0  18 -13 2686.19 249.773  14
   0  18  13 1916.02 233.435  12
   0 -18 -13 2354.07 218.853  10
   0  18  14 239.335 121.611  12
   0  18 -14 553.849 150.774  14
   0 -18 -14 336.653 123.092  10
   0 -18 -15 4683.27 286.699  10
   0  18 -15 4844.55 308.445  14
   0 -18 -16 785.686 140.530  10
   0 -18 -16 544.413 154.818  17
   0  18 -16 764.331 141.828  14
   0  18 -17 6393.83 326.705  14
   0 -18 -17 6398.02 316.214  10
   0 -18 -17 6377.10 367.859  17
   0 -18 -18 1873.41 206.425  17
   0  18 -18 1813.27 179.220  14
   0 -18 -18 1995.57 187.728  10
   0 -18 -19 11650.8 439.844  17
   0  18 -19 12229.3 420.653  14
   0  18 -20 263.636 91.7333  14
   0 -18 -20 361.257 101.538  10
   0 -18 -20 222.380 106.571  17
   0 -18 -21 931.897 117.111  10
   0 -18 -21 904.911 128.738  17
   0 -18 -22 231.633 72.6281  17
   0  18 -22 236.678 76.5164  14
   0 -18 -22 319.000 78.1758  10
   0  18 -23 308.867 79.7746  14
   0 -19   0-342.559 147.189  17
   0  19   0-82.6357 165.449  12
   0 -19  -1-316.923 162.122  17
   0 -19   1-69.8727 127.255  17
   0  19  -1 97.3957 156.702  12
   0  19   1 203.140 171.769  12
   0 -19   2-32.3194 99.8199  17
   0  19  -2-13.7917 157.098  12
   0 -19  -2-354.584 175.637  17
   0  19   2-95.1017 155.142  12
   0  19  -3-139.939 155.192  12
   0  19   3-62.1179 166.285  12
   0 -19  -3-283.113 169.132  17
   0  19  -3 0.25798 78.8697  14
   0  19   4 83.5842 156.464  12
   0  19  -4-7.93355 132.936  12
   0  19  -4 145.852 99.7919  14
   0  19  -5 95.7009 96.7884  14
   0  19   5-101.079 159.515  12
   0  19  -5 134.980 130.883  12
   0 -19  -5-347.863 209.547  17
   0  19  -6 19.8909 119.392  12
   0  19  -6-148.476 98.6649  14
   0  19   6-154.314 168.205  12
   0  19   7 116.321 156.647  12
   0  19  -7 169.778 115.261  14
   0  19  -7 130.215 112.501  12
   0 -19  -7-212.681 181.320  17
   0  19   8 70.7105 148.785  12
   0  19  -8-79.5040 113.113  12
   0  19  -8 6.10146 88.5009  14
   0  19  -9-128.461 106.103  12
   0  19   9-44.8660 131.154  12
   0  19  -9 146.769 105.804  14
   0  19 -10 31.0473 56.5328  12
   0  19 -10 106.365 104.500  14
   0  19  11-51.5110 134.845  12
   0  19 -11 182.572 108.052  14
   0  19  12-314.236 146.978  12
   0 -19 -12-456.119 199.758  17
   0  19 -12-87.7946 98.2671  14
   0 -19 -13-200.234 165.652  17
   0  19 -13-186.854 115.555  14
   0 -19 -14-262.711 152.537  17
   0  19 -14-262.223 114.845  14
   0  19 -15-237.156 111.556  14
   0 -19 -15-157.706 132.882  17
   0 -19 -16-215.976 131.464  17
   0  19 -16-89.9271 90.5536  14
   0 -19 -17-137.835 104.688  17
   0  19 -17-202.002 93.2959  14
   0 -19 -18-53.2709 84.5113  17
   0  19 -18-57.7549 75.3380  14
   0 -19 -19 31.4664 73.1782  17
   0  19 -19-79.4993 71.1052  14
   0  19 -20-17.4364 61.1412  14
   0  20   0 1433.70 209.168  12
   0 -20   0 466.089 115.377  17
   0 -20  -1 1555.86 177.037  17
   0  20  -1 2246.23 246.072  12
   0  20   1 2210.99 244.039  12
   0  20   2 296.668 147.270  12
   0 -20  -2 75.8176 120.669  17
   0 -20  -3 278.519 114.037  17
   0  20  -3 819.498 172.443  12
   0  20   3 835.094 186.168  12
   0 -20  -4 18.5784 122.322  17
   0  20  -4 224.280 118.207  12
   0  20   4 347.269 146.984  12
   0  20   5 12162.1 499.412  12
   0  20  -5 11599.7 444.979  12
   0  20   6 1924.43 225.172  12
   0  20  -6 1546.05 175.920  12
   0 -20  -6 1356.72 198.871  17
   0  20   7 1659.72 211.646  12
   0  20  -7 1411.11 166.617  12
   0  20  -7 1385.01 139.867  14
   0 -20  -7 1275.81 188.851  17
   0 -20  -8 104.261 125.329  17
   0  20  -8 264.551 89.6609  12
   0  20  -8 172.393 78.6245  14
   0  20   8 202.233 122.514  12
   0 -20  -9 800.598 161.902  17
   0  20  -9 929.580 115.962  14
   0 -20 -10 4244.70 288.384  17
   0  20 -10 3835.28 216.085  14
   0  20 -11 107.934 68.0871  14
   0 -20 -11 14.7535 119.608  17
   0  20 -12 1625.18 143.948  14
   0 -20 -12 1816.70 193.345  17
   0 -20 -13-143.987 107.702  17
   0  20 -13-86.6833 72.5215  14
   0  20 -14 791.845 102.705  14
   0 -20 -14 1019.66 143.581  17
   0 -20 -15 2211.29 180.269  17
   0  20 -15 2141.21 149.294  14
   0 -20 -16 75.5849 73.7886  17
   0 -21  -3-1.40521 64.9117  17
   0 -21  -4-73.7147 78.1085  17
   0 -21  -5-169.661 90.4324  17
   0 -21  -6-64.5338 81.7929  17
   0 -21  -7-59.3550 80.5601  17
   0 -21  -8-94.2767 92.5525  17
   0 -21  -9-46.3241 72.6958  17
   1   0   0 52.0199 10.8026   1
   1   0   1 102.002 14.0064   1
   1   0  -1 13.4119 11.4195   5
   1   0  -2 198909. 1557.47   5
  -1   0   2 198876. 1579.25   4
  -1   0   3 30.6295 18.6665   4
   1   0   3 46.1694 23.2077   1
   1   0  -3 40.6378 22.2798   5
  -1   0  -3 7.99411 15.0763   2
   1   0  -4 25250.9 345.789   5
  -1   0  -4 24106.0 306.924   2
  -1   0   4 24660.5 314.615   4
   1   0  -5 36.7718 33.0896   5
  -1   0   5 35.9991 22.5455   4
  -1   0  -5 37.6947 28.2324   2
   1   0   5 23.9455 31.8058   1
   1   0  -6 42677.3 552.464   5
  -1   0   6 42208.9 477.645   4
   1   0   7 85.8062 61.3168   1
  -1   0   7 16.7890 29.6465   4
   1   0  -7 66.4340 49.2435   5
   1   0  -8 102194. 1096.56   5
  -1   0   8 99694.1 954.855   4
   1   0  -9 25.2052 67.4804   5
  -1   0   9 86.7551 41.6589   4
   1   0   9 71.0661 67.6888   1
   1   0  10 2055.79 159.512   1
  -1   0  10 1870.01 101.977   4
   1   0 -10 2043.63 144.979   5
   1   0  11 29.0298 80.4094   1
   1   0 -11 4.67939 45.6690   3
   1   0 -11-17.2350 72.3702   5
  -1   0  11 45.7099 40.5552   4
  -1   0  12 19543.1 361.439   4
   1   0 -12 20608.7 430.758   3
   1   0  12 20143.9 533.659   1
  -1   0  12 20100.2 536.849   1
   1   0 -12 20331.8 489.432   5
  -1   0 -12 21013.1 516.063   3
   1   0 -13 39.5309 52.2058   3
  -1   0 -13 38.6579 82.1248   3
   1   0  13-9.36565 97.6941   1
  -1   0  13 34.3278 37.1376   4
  -1   0  13 15.1848 102.062   1
   1   0  14 99072.2 1395.29   1
  -1   0 -14 100709. 1329.02   3
   1   0 -14 96003.5 1164.28   3
  -1   0  14 95966.0 1032.33   4
  -1   0  14 92823.3 1391.66   1
  -1   0  15 39.6423 105.059   1
   1   0  15-67.9302 113.696   1
  -1   0 -15 11.8014 82.4410   3
   1   0 -15-82.6070 61.1444   3
  -1   0  15 24.5858 36.4701   4
  -1   0  16 10763.5 474.016   1
   1   0  16 12147.3 482.484   1
   1   0 -16 11957.3 367.155   3
  -1   0 -16 12169.7 430.559   3
  -1   0  17 173.564 135.208   1
   1   0 -17-29.6788 55.9929   3
   1   0  17 2.29566 116.079   1
  -1   0 -17 68.6685 84.5786   3
   1   0 -18 7429.68 305.321   3
   1   0  18 6929.00 396.755   1
  -1   0  18 7111.01 412.026   1
  -1   0 -18 7615.40 354.667   3
  -1   0  19 23.3481 127.329   1
   1   0  19 56.9517 124.516   1
  -1   0 -19 25.6077 88.3326   3
   1   0 -19-8.56615 62.8802   3
   1   0 -20 44190.8 828.384   3
  -1   0 -20 44742.7 934.113   3
   1   0  20 42198.1 1050.37   1
  -1   0  20 42233.1 1065.61   1
   1   0 -21 78.7213 65.3008   3
   1   0  21 73.3038 149.641   1
  -1   0  21 71.0347 145.682   1
  -1   0 -21-53.5146 100.531   3
  -1   0  22 24554.4 841.251   1
  -1   0 -22 26280.2 735.086   3
   1   0  22 25025.1 847.012   1
  -1   0 -23 59.1779 92.8344   3
   1   0  23-49.5138 146.048   1
  -1   0  23-57.4587 134.119   1
   1   0  24 35230.1 1081.14   1
  -1   0  24 35055.0 1076.77   1
  -1   0 -24 36938.0 915.091   3
   1   0 -24 36176.1 923.995   8
   1   0 -25 85.6245 106.640  15
  -1   0  25 105.655 144.146   1
   1   0 -25 110.216 118.795   8
  -1   0 -25-71.2324 99.3143   8
  -1   0 -25-70.8235 102.525   3
  -1   0 -25-20.2925 104.978  15
   1   0  25 7.33563 138.912   1
  -1   0 -26 16685.4 640.939   8
   1   0  26 16580.3 766.961   1
  -1   0  26 15935.3 751.444   1
   1   0 -26 16116.0 599.237  15
   1   0 -26 17007.7 651.549   8
  -1   0  27-127.036 185.507   1
  -1   0 -27 112.646 125.915   8
   1   0 -27 23.3826 106.892  15
   1   0 -27-8.61986 111.487   8
   1   0  27-4.98333 149.810   1
  -1   0 -28 51.3806 119.618   8
   1   0  28 424.758 213.045   1
   1   0 -28 145.862 135.505   8
   1   0 -28 83.4361 105.695  15
  -1   0  28 76.9160 162.872   1
   1   0 -29-0.38941 111.609  15
   1   0  29 8.10749 155.496   1
  -1   0 -29 62.7905 124.180   8
   1   0 -29 1.37589 124.246   8
  -1   0  29-11.7978 151.501   1
   1   0 -30 4254.95 363.446   8
  -1   0 -30 4079.05 345.109   8
   1   0 -31 55.2431 141.211   8
  -1   0 -31-225.697 171.067   8
  -1   0 -32-246.452 174.546   8
   1   0 -32 30.6331 146.134   8
   1   0 -33 123.016 148.877   8
  -1   0 -33-87.5910 153.490   8
  -1   0 -34 7843.25 457.573   8
   1   0 -34 7358.64 452.112   8
  -1   0 -35 122.165 133.517   8
  -1   0 -35 150.738 153.523  13
   1   0 -35-59.9986 150.356   8
  -1   0 -36 6241.06 379.084  13
  -1   0 -36 5967.72 334.816  18
   1   0 -36 6351.78 404.350   8
  -1   0 -36 5899.88 377.970   8
   1   0 -37-53.8728 122.462   8
  -1   0 -37 258.315 143.301  13
  -1   0 -37 90.4887 101.040   8
  -1   0 -38 2422.18 219.405   8
  -1   0 -38 2497.15 229.965  13
   1   0 -38 2394.25 233.468   8
   1   0 -39 29.4052 91.9403   8
  -1   0 -39 140.022 104.986  13
  -1   0 -39 108.452 87.9675   8
   1   0 -39 57.3022 102.818  13
   1   0 -40 3450.78 235.053   8
   1   0 -40 3807.71 247.381  13
  -1   0 -40 3476.68 230.007  13
  -1   0 -41-34.1701 67.2492  13
   1   0 -41 30.1896 81.2275  13
   1   0 -41 132.440 66.4678   8
   1   0 -42 5167.17 225.284  13
  -1   1   0 61.3214 18.6505   4
   1   1   0 121.168 23.0771   1
  -1   1  -1 138456. 1142.83   3
   1   1   1 142150. 1152.64   1
  -1   1   1 139760. 1165.55   4
   1   1  -1 138846. 1145.97   5
  -1   1  -2 548949. 4215.83   2
   1   1   2 585503. 4255.06   1
  -1   1   2 566967. 4202.17   1
  -1   1  -2 560365. 4183.14   4
  -1   1  -2 563579. 4174.10   5
   1   1  -2 573471. 4251.60   5
  -1   1  -2 570129. 4262.92   3
  -1   1   2 585358. 4277.12   4
   1   1   3 124966. 1055.30   1
  -1   1  -3 116696. 997.839   5
  -1   1   3 119060. 1060.72   4
   1   1  -3 119625. 1051.26   5
  -1   1  -3 110106. 1055.54   3
  -1   1  -3 118731. 942.862   4
  -1   1   3 120354. 1037.78   1
  -1   1  -3 115879. 1011.40   2
  -1   1  -4 4326.82 77.3838   4
   1   1   4 4418.79 135.799   1
  -1   1  -4 4117.36 118.897   5
  -1   1  -4 4099.70 140.717   3
  -1   1   4 4381.60 135.859   1
  -1   1  -4 3979.86 118.425   2
   1   1  -4 4028.25 132.891   5
  -1   1   4 4254.55 131.717   4
  -1   1   5 468.508 59.3592   1
  -1   1  -5 486.571 50.0747   5
   1   1  -5 464.453 39.7678   3
  -1   1   5 455.566 50.7829   4
  -1  -1   5 435.109 39.1895   4
   1   1  -5 579.630 63.2056   5
  -1   1  -5 407.917 50.1945   2
  -1   1  -5 436.211 62.7614   3
   1   1   5 421.089 58.0183   1
  -1   1  -6 80710.7 836.807   5
  -1  -1   6 79270.9 729.028   4
   1   1  -6 78314.1 763.148   3
  -1   1   6 79255.1 897.137   1
  -1   1  -6 76917.2 809.386   2
  -1   1   6 81510.5 830.896   4
   1   1  -6 79728.3 865.342   5
   1   1   6 84406.9 890.211   1
  -1   1  -6 75532.9 897.747   3
  -1   1   7 135453. 1381.42   1
  -1  -1   7 136013. 1152.42   4
   1   1  -7 144194. 1352.26   5
  -1   1  -7 135143. 1295.84   5
  -1   1  -7 132776. 1265.50   2
  -1   1   7 136299. 1273.96   4
   1   1  -7 133138. 1217.80   3
  -1   1  -7 132338. 1373.55   3
   1   1   7 141949. 1368.53   1
  -1   1   8 353286. 2841.13   4
   1   1  -8 342196. 2797.12   3
  -1   1  -8 343694. 2887.80   5
   1   1   8 353878. 2985.74   1
   1   1  -8 351413. 2941.60   5
   1  -1   8 353071. 3004.54   1
  -1  -1   8 347457. 2691.15   4
  -1   1  -8 342424. 2852.55   2
  -1   1  -8 344155. 2996.17   3
  -1   1   8 348356. 3009.33   1
  -1   1   9 3769.94 153.589   4
  -1   1  -9 3549.62 170.907   5
  -1   1  -9 3914.73 199.366   3
   1   1  -9 4142.78 190.019   5
   1  -1   9 4035.26 204.500   1
   1   1  -9 3738.06 153.217   3
  -1   1   9 3519.29 201.756   1
  -1  -1   9 3959.65 119.206   4
   1   1 -10 151497. 1470.77   3
  -1   1  10 152791. 1684.86   1
   1   1  10 155752. 1668.24   1
  -1  -1  10 157281. 1326.34   4
   1   1 -10 159075. 1613.02   5
  -1   1  10 148168. 1469.23   4
  -1   1 -10 156965. 1658.93   3
   1  -1  10 157789. 1684.61   1
  -1   1 -10 152389. 1557.22   5
   1   1  11 51408.9 840.586   1
   1  -1  11 52283.8 853.559   1
  -1   1 -11 51477.5 824.867   3
  -1   1  11 50069.1 682.107   4
   1   1 -11 50523.7 695.605   3
  -1  -1  11 51110.1 560.672   4
   1   1 -11 50861.4 793.986   5
   1   1  12 64552.7 1010.87   1
  -1   1  12 64097.0 817.759   4
  -1   1 -12 65620.2 985.093   3
   1   1 -12 67519.5 957.615   5
   1  -1  12 65080.7 1025.36   1
   1   1 -12 63297.3 840.795   3
  -1  -1  12 65887.2 677.642   4
  -1   1 -13 66954.7 1030.60   3
   1   1  13 65273.8 1053.18   1
   1   1 -13 66864.4 995.067   5
   1  -1  13 65701.6 1069.06   1
  -1   1  13 63558.0 1064.20   1
   1   1 -13 65634.5 886.774   3
  -1   1  13 65955.0 849.264   4
  -1  -1  13 66854.6 693.337   4
   1  -1  14 165073. 2005.38   1
   1   1 -14 170380. 1890.96   5
  -1   1 -14 170846. 1924.55   3
   1   1 -14 169477. 1738.23   3
  -1   1  14 167903. 1674.26   4
  -1   1  14 162932. 2000.40   1
  -1  -1  14 172553. 1458.37   4
   1   1  14 163600. 1985.60   1
   1   1  15 6662.22 342.589   1
   1  -1  15 6525.95 347.581   1
  -1   1 -15 6739.44 316.239   3
  -1  -1  15 6298.79 348.959   1
  -1   1  15 6657.57 348.003   1
  -1   1  15 6794.04 243.958   4
   1   1 -15 6492.07 313.244   5
   1   1 -15 6600.45 262.073   3
  -1  -1  16 28191.6 769.023   1
   1  -1 -16 30115.5 613.595   3
  -1   1  16 28745.1 759.323   1
  -1   1 -16 30444.1 700.546   3
   1   1 -16 29019.4 687.047   5
  -1   1  16 30049.4 552.464   4
   1   1  16 29576.6 756.156   1
   1  -1  16 29084.6 755.139   1
   1   1 -16 30008.6 604.802   3
   1   1  17 404.790 134.725   1
  -1   1  17 287.544 132.350   1
  -1   1 -17 313.641 101.228   3
  -1  -1 -17 436.381 118.072   3
   1   1 -17 258.075 71.8172   3
  -1  -1  17 358.154 135.553   1
   1  -1  17 205.180 117.550   1
   1  -1 -17 274.544 85.0920   3
   1   1  18 39855.9 949.364   1
  -1   1 -18 42540.0 891.202   3
   1  -1  18 39785.7 966.791   1
  -1   1  18 40129.2 963.221   1
   1   1 -18 40634.0 760.658   3
  -1  -1  18 38564.8 969.815   1
   1  -1 -18 41293.0 764.931   3
  -1  -1 -18 42026.8 867.089   3
  -1  -1  19 7661.54 434.587   1
   1   1  19 7460.63 422.752   1
   1  -1  19 7288.27 428.014   1
  -1   1 -19 7931.24 379.432   3
  -1  -1 -19 8168.04 375.856   3
   1  -1 -19 7617.27 321.955   3
   1   1 -19 7532.53 320.235   3
  -1   1  19 7226.24 422.882   1
  -1   1  20 1145.04 195.781   1
  -1  -1 -20 1403.67 173.996   3
   1  -1  20 1185.80 195.598   1
   1   1  20 1104.41 192.089   1
  -1  -1  20 1338.55 214.595   1
   1  -1 -20 1221.15 138.815   3
   1   1 -20 1242.64 139.368   3
  -1   1 -20 1257.54 155.156   3
   1  -1 -21 1825.37 172.698   3
   1   1 -21 1636.51 158.303   3
  -1  -1  21 1775.62 257.451   1
  -1  -1 -21 1760.49 198.728   3
  -1   1 -21 1514.60 185.829   3
   1  -1  21 1432.86 230.599   1
  -1   1  21 1513.49 228.332   1
   1   1  21 1644.35 232.280   1
  -1  -1  22 6270.00 433.668   1
  -1   1 -22 6383.09 364.276   3
   1   1  22 5844.21 411.821   1
  -1   1  22 6134.83 424.810   1
   1  -1  22 6656.64 454.534   1
  -1  -1 -22 6042.04 347.520   3
   1  -1  23 2950.39 319.918   1
  -1   1 -23 3190.88 267.929   3
   1   1  23 3210.54 331.452   1
  -1   1  23 3459.66 332.147   1
  -1  -1  23 2958.78 318.431   1
  -1  -1 -23 3293.41 271.068   3
   1   1  24 3359.05 349.723   1
   1   1 -24 3153.96 266.831   8
   1  -1 -24 3645.96 298.315   8
   1  -1  24 3726.96 369.401   1
  -1  -1 -24 3760.73 291.473   3
  -1  -1 -24 3497.84 290.852   8
  -1   1 -24 3459.26 281.786   3
  -1  -1  24 3546.01 357.690   1
  -1   1  24 3752.33 364.504   1
   1   1  25 17372.5 766.374   1
  -1  -1  25 17516.7 774.409   1
   1  -1  25 16490.6 753.106   1
  -1  -1 -25 16603.9 610.670  15
  -1  -1 -25 17198.5 623.190   3
  -1  -1 -25 17566.9 660.193   8
  -1   1 -25 17420.2 637.298   3
  -1   1 -25 16650.5 614.492   8
   1  -1 -25 16497.9 609.224  15
  -1   1 -25 16832.2 571.969   6
   1   1 -25 16425.7 628.605   8
   1  -1 -25 17203.3 651.926   8
  -1   1  25 16810.8 750.238   1
   1  -1  26 1393.81 239.328   1
   1  -1 -26 1265.38 218.385   8
  -1  -1  26 1299.73 259.082   1
   1   1 -26 1011.64 156.111   6
   1   1  26 1319.06 252.992   1
  -1   1 -26 1719.59 203.757   6
  -1   1  26 1116.68 223.202   1
  -1  -1 -26 1491.77 226.858   8
   1  -1 -26 1551.45 221.233  15
   1   1 -26 1367.84 215.180   8
  -1  -1 -26 1227.18 194.027  15
  -1   1 -26 1126.40 181.042   8
   1   1 -27 6439.29 359.053   6
   1   1 -27 6173.64 404.724   8
   1  -1  27 6434.30 505.150   1
  -1  -1 -27 6061.74 407.940   8
  -1   1 -27 6994.83 383.931   6
  -1  -1  27 6854.61 510.760   1
   1   1  27 7134.75 523.487   1
   1  -1 -27 6622.64 429.953   8
  -1   1  27 6386.81 490.840   1
  -1   1 -27 6137.00 394.328   8
   1  -1 -27 6305.97 397.913  15
  -1  -1  28 87605.9 1897.57   1
   1  -1 -28 81058.4 1498.54  15
   1  -1  28 89843.1 1937.50   1
   1  -1 -28 83436.6 1593.01   8
   1   1  28 86638.9 1884.57   1
  -1  -1 -28 81630.3 1576.90   8
  -1   1 -28 82840.6 1529.00   8
   1   1 -28 81616.6 1550.35   8
  -1   1  28 86819.0 1860.28   1
  -1   1 -29 1345.10 213.060   8
   1  -1  29 1986.13 311.828   1
   1   1  29 1671.89 288.957   1
  -1   1  29 1399.46 278.895   1
  -1  -1 -29 1352.50 217.411   8
  -1  -1  29 1453.16 266.938   1
   1  -1 -29 1561.66 219.267  15
   1  -1 -29 1520.25 241.366   8
   1   1 -29 1487.74 229.180   8
   1   1 -30 27970.8 876.840   8
  -1   1 -30 27278.4 853.571   8
  -1  -1 -30 28464.5 908.010   8
   1  -1 -30 27067.9 901.087   8
   1  -1 -30 28118.6 848.318  15
   1  -1 -31 106.818 145.072   8
  -1   1 -31 272.240 133.529   8
  -1  -1 -31 183.380 145.827   8
   1   1 -31 295.937 157.185   8
  -1  -1 -32 1331.90 227.641   8
   1   1 -32 1743.24 243.915   8
   1  -1 -32 1315.67 220.928   8
  -1   1 -32 1585.35 215.130   8
   1  -1 -33 47.9949 148.064   8
  -1  -1 -33-6.13542 137.428   8
   1   1 -33 62.2052 150.386   8
  -1   1 -33 200.028 124.596   8
   1   1 -34 8385.67 478.341   8
  -1  -1 -34 8536.77 495.537   8
  -1   1 -34 9677.88 500.824  13
   1  -1 -34 8565.03 504.850   8
  -1   1 -34 9181.50 483.054   8
  -1   1 -35 243.990 150.789  13
   1   1 -35-14.9421 135.203   8
  -1  -1 -35 228.043 141.027   8
  -1   1 -35 179.331 123.970   8
   1  -1 -35 117.477 141.107   8
  -1   1 -36 2534.11 268.043  13
  -1   1 -36 2509.90 247.998   8
   1   1 -36 2263.32 250.040   8
  -1  -1 -36 2538.89 268.462   8
   1  -1 -36 2030.45 256.276   8
  -1  -1 -36 2413.92 250.483  13
   1   1 -37 354.136 128.843   8
  -1  -1 -37 238.483 130.034   8
  -1  -1 -37 347.566 138.235  13
  -1  -1 -37 293.186 129.668  18
   1   1 -37 238.364 149.907  13
   1  -1 -37 168.011 125.726   8
  -1   1 -37 286.121 141.832  13
  -1   1 -37 183.389 112.322   8
   1   1 -38 11247.7 468.090   8
   1   1 -38 12260.4 492.941  13
  -1  -1 -38 11118.3 442.934  13
  -1  -1 -38 10810.0 404.251  18
  -1   1 -38 10709.1 424.458   8
  -1  -1 -38 11093.6 474.944   8
   1  -1 -38 11402.5 465.428  13
  -1   1 -38 11681.3 471.831  13
   1  -1 -38 11129.6 490.231   8
  -1   1 -39 22.0530 104.962  13
  -1  -1 -39-6.87888 95.5259  13
  -1  -1 -39 143.821 94.1908   8
   1   1 -39 73.0728 82.0799   8
   1   1 -39 74.0533 104.693  13
   1  -1 -39 317.710 123.579  13
   1  -1 -39 183.344 116.571   8
  -1  -1 -40 5796.11 281.856  13
   1   1 -40 5407.16 272.959   8
   1   1 -40 6206.77 312.219  13
   1  -1 -40 6244.42 299.140  13
   1  -1 -40 5714.08 303.144   8
  -1   1 -40 6110.13 301.225  13
  -1  -1 -40 5548.02 278.013   8
  -1   1 -41 1807.55 157.958  13
  -1  -1 -41 1581.23 137.837  13
   1  -1 -41 1631.98 149.957   8
   1  -1 -41 1733.46 149.274  13
   1   1 -41 1767.69 162.126  13
  -1   1 -42 3036.40 171.605  13
   1   1 -42 3234.50 184.837  13
   1  -1 -42 3196.67 172.263  13
  -1   2   0 101.982 33.0236   4
   1   2   0 25.5829 27.6168   1
   1   2   0 65.5516 15.4394   2
  -1   2  -1 14184.0 192.745   5
  -1   2   1 14138.1 187.698   1
   1   2   1 13548.9 250.829   1
  -1   2   1 13932.2 253.830   4
   1   2  -1 13746.2 247.259   5
   1   2  -1 13943.4 188.968   2
  -1   2  -1 14000.2 233.263   4
  -1   2  -2 163415. 1325.96   5
   1   2  -2 166183. 1328.49   2
  -1   2   2 169104. 1450.04   4
   1   2   2 163518. 1423.72   1
  -1   2  -2 166142. 1354.95   4
  -1   2   2 165044. 1320.79   1
  -1   2  -2 162062. 1388.82   2
   1   2  -3 11226.4 232.902   5
   1   2  -3 11594.2 202.490   2
  -1   2   3 11334.5 200.966   1
   1   2   3 11430.8 236.997   1
  -1   2  -3 11305.9 183.051   4
  -1   2  -3 11042.7 199.767   5
  -1   2  -3 10936.3 218.892   2
  -1   2   3 11841.2 248.495   4
   1   2  -4 16053.0 296.556   5
  -1   2  -4 15468.0 260.673   5
  -1   2   4 16207.6 308.138   4
  -1   2  -4 15588.9 209.230   4
   1   2  -4 15697.8 265.677   2
  -1   2  -4 15681.9 277.399   2
  -1   2   4 15982.0 272.343   1
   1   2   4 15196.0 293.956   1
   1   2  -5 21890.8 347.018   2
  -1   2  -5 21477.0 344.271   2
  -1   2  -5 21788.7 235.862   4
   1   2  -5 21104.7 373.836   5
   1   2   5 21429.2 374.200   1
  -1   2   5 21229.1 359.483   1
  -1   2  -5 20333.1 375.037   3
  -1   2  -5 21299.1 340.263   5
  -1   2   5 22000.2 378.273   4
  -1   2  -6 118387. 1220.90   3
   1   2  -6 120217. 1206.13   5
  -1   2  -6 120035. 1155.31   5
  -1   2   6 121872. 1209.54   4
  -1   2  -6 119483. 1149.77   2
  -1   2   6 121725. 1210.02   1
   1   2  -7 43393.6 625.870   5
  -1   2   7 44169.9 643.996   1
  -1   2  -7 43062.5 581.841   2
  -1   2  -7 43903.8 592.927   5
  -1   2  -7 43770.8 644.590   3
   1   2   7 43392.2 640.030   1
  -1   2   7 43906.0 617.340   4
  -1   2  -8 34256.7 594.884   3
   1   2   8 36024.7 599.430   1
  -1  -2   8 35903.2 408.203   4
   1   2  -8 35425.0 579.748   5
  -1   2   8 36026.9 560.297   4
  -1   2  -8 37456.0 552.598   2
  -1   2   8 36710.9 606.710   1
  -1   2  -8 37027.4 561.528   5
  -1   2   9 1873.66 130.044   4
   1   2   9 1649.48 140.159   1
   1   2  -9 1678.75 135.363   5
  -1   2  -9 2172.46 155.741   3
  -1   2   9 1743.73 144.838   1
  -1   2  -9 1862.99 127.722   5
  -1   2  -9 1810.16 125.517   2
  -1  -2   9 1816.81 73.6807   4
   1   2 -10 21783.9 479.284   5
  -1   2  10 22921.3 515.652   1
  -1   2 -10 22989.2 449.141   2
  -1   2 -10 22865.6 505.216   3
  -1  -2  10 23045.5 294.973   4
  -1   2  10 21459.7 447.086   4
  -1   2 -10 21951.5 459.552   5
   1   2  10 22046.2 508.388   1
   1   2 -11 12154.7 364.893   5
  -1   2  11 11865.4 385.364   1
  -1   2 -11 12200.7 378.494   3
  -1   2 -11 12283.8 349.504   5
   1   2  11 12194.0 387.736   1
  -1  -2  11 12157.6 193.337   4
  -1   2  11 11540.9 326.265   4
  -1   2  12 69693.6 1063.35   1
   1  -2  12 70845.8 1076.45   1
  -1   2 -12 69425.5 1032.53   3
  -1   2 -12 68944.1 958.503   5
  -1   2  12 66660.0 910.082   4
   1   2  12 68152.1 1049.97   1
   1   2 -12 67991.3 996.367   5
   1   2 -12 66847.3 891.673   3
  -1  -2  12 69745.0 625.806   4
  -1   2  13 18553.3 532.160   1
   1  -2  13 18306.9 534.102   1
  -1   2 -13 18140.1 462.816   5
  -1   2 -13 18499.7 501.577   3
  -1   2  13 18088.6 435.999   4
   1   2 -13 18472.1 488.553   5
   1   2 -13 17981.2 422.976   3
   1   2  13 18249.2 523.618   1
  -1   2  14 8481.31 302.816   4
   1   2  14 9079.18 382.832   1
  -1   2 -14 8181.21 325.192   5
   1   2 -14 8229.32 344.487   5
  -1   2 -14 8734.94 355.048   3
  -1   2  14 9100.61 385.646   1
   1   2 -14 8287.90 293.347   3
   1  -2  14 8217.94 374.620   1
   1   2  15 28128.6 723.351   1
   1  -2  15 28783.6 740.081   1
   1   2 -15 28641.9 585.884   3
  -1   2 -15 29886.9 689.966   3
   1   2 -15 30397.8 680.579   5
  -1   2  15 28415.2 588.489   4
  -1   2  15 29534.4 737.837   1
  -1   2 -16 29102.4 695.411   3
   1  -2  16 26883.6 743.389   1
  -1   2  16 27860.0 746.615   1
   1   2  16 26753.9 726.031   1
  -1   2  16 28785.9 593.977   4
   1   2 -16 28028.5 678.675   5
   1   2 -17 8450.10 386.891   5
  -1   2  17 7979.41 412.937   1
  -1   2 -17 8313.53 375.591   3
   1   2  17 8523.07 416.424   1
  -1   2  17 8283.39 315.724   4
   1  -2  17 8708.12 429.470   1
  -1  -2  17 8351.33 440.311   1
   1  -2  18 428.010 149.108   1
   1   2 -18 577.250 143.787   5
  -1  -2  18 741.537 184.344   1
  -1   2 -18 331.613 111.646   3
  -1   2  18 536.036 160.574   1
   1   2  18 564.420 146.712   1
  -1  -2  19 13168.7 588.057   1
  -1   2 -19 14220.6 513.445   3
   1  -2 -19 13427.4 438.180   3
   1  -2  19 13209.3 578.224   1
  -1   2  19 13093.1 556.751   1
   1   2  19 13574.1 568.154   1
   1   2  20 4059.05 332.409   1
  -1  -2 -20 4233.02 286.931   3
  -1  -2  20 4000.20 340.314   1
   1  -2 -20 4072.28 244.681   3
   1  -2  20 4155.27 346.451   1
  -1   2 -20 4153.09 293.693   3
  -1   2  20 4050.44 330.196   1
  -1   2 -21 18321.9 614.291   3
  -1  -2 -21 18117.8 598.078   3
   1  -2 -21 18044.1 527.291   3
   1   2  21 17723.6 688.991   1
  -1  -2  21 17699.3 713.502   1
   1  -2  21 16412.4 686.422   1
  -1   2  21 17355.0 684.054   1
  -1   2 -22 6189.14 363.149   3
   1  -2  22 5703.33 423.383   1
  -1  -2 -22 6326.23 359.780   3
  -1  -2  22 5864.82 427.958   1
  -1   2  22 6120.08 419.134   1
   1   2  22 6005.44 421.699   1
  -1  -2  23 289.684 181.338   1
  -1  -2 -23 98.1569 96.8685   3
   1  -2  23 175.250 142.212   1
   1   2  23 191.495 159.275   1
  -1   2  23 41.2976 159.341   1
  -1  -2 -24 9038.05 476.392   8
  -1  -2 -24 10321.0 477.292   3
   1  -2 -24 9439.39 461.152  15
   1   2  24 10087.4 569.747   1
  -1  -2  24 9527.94 578.449   1
   1  -2  24 9682.04 571.126   1
  -1   2  24 8743.84 525.198   1
   1  -2 -24 9402.05 481.393   8
   1   2 -24 9682.51 458.827   8
  -1   2 -24 9648.88 436.999   6
  -1  -2 -24 9114.44 450.852  15
   1  -2 -25 15026.9 616.129   8
   1  -2  25 14469.4 716.595   1
   1   2 -25 14460.0 574.724   8
  -1  -2 -25 14906.5 585.369   3
  -1  -2  25 15510.8 745.771   1
   1   2  25 15528.5 720.008   1
  -1   2  25 15455.8 709.772   1
  -1   2 -25 14310.6 552.640   8
  -1  -2 -25 15439.9 593.508  15
   1  -2 -25 14701.3 590.501  15
  -1  -2 -25 14929.9 613.676   8
  -1   2 -25 15040.2 556.871   6
   1   2 -25 15062.8 546.690   6
   1  -2  26 23352.2 918.691   1
  -1   2  26 23237.6 896.259   1
   1   2  26 22802.3 909.295   1
   1  -2 -26 22356.9 778.009   8
  -1  -2 -26 22553.4 780.722   8
   1   2 -26 23113.6 690.289   6
   1  -2 -26 22823.2 750.956  15
  -1  -2 -26 23095.0 745.180  15
  -1   2 -26 21810.3 704.154   8
  -1  -2  26 23688.5 938.476   1
  -1   2 -26 22960.2 701.754   6
   1   2 -26 21973.4 729.670   8
   1  -2 -27 915.945 192.871   8
  -1   2 -27 718.489 160.235   6
   1   2 -27 744.778 144.219   6
   1  -2  27 1049.01 226.916   1
  -1  -2 -27 965.377 191.697   8
  -1  -2 -27 1004.01 193.036  15
   1  -2 -27 1016.64 181.870  15
  -1  -2  27 947.521 241.686   1
  -1   2 -27 902.048 171.070   8
   1   2  27 866.059 222.667   1
   1   2 -27 1012.21 199.939   8
  -1   2  27 1028.62 240.611   1
   1   2  28 945.287 231.348   1
  -1  -2  28 925.914 246.643   1
   1   2 -28 742.508 155.901   6
  -1   2 -28 464.759 142.420   8
  -1   2 -28 681.566 171.404   6
   1  -2 -28 502.933 153.188   8
   1   2 -28 768.824 176.454   8
   1  -2  28 688.916 206.507   1
  -1   2  28 535.623 204.957   1
   1  -2 -28 576.280 162.155  15
  -1  -2 -28 628.847 165.575   8
  -1  -2 -29 1296.10 233.317   8
  -1   2 -29 1214.36 196.341   8
   1  -2 -29 1172.02 227.906   8
   1   2 -29 1442.14 220.185   8
  -1   2 -29 1035.97 176.976   6
   1   2 -29 1369.57 191.891   6
  -1  -2  29 1584.03 282.571   1
  -1   2  29 1176.63 233.321   1
   1   2  29 1284.88 277.927   1
   1  -2 -29 1046.79 207.089  15
   1  -2  29 1080.40 236.374   1
  -1  -2 -30 19746.3 775.594   8
   1  -2 -30 20009.3 781.289   8
  -1   2 -30 21116.4 727.414   8
   1  -2 -30 19340.4 715.887  15
   1   2 -30 19777.5 724.244   8
   1   2 -30 21805.8 675.923   6
   1  -2 -31 1852.36 265.766   8
   1  -2 -31 1747.07 242.761  15
  -1  -2 -31 1753.05 260.885   8
  -1   2 -31 1941.79 237.989   8
   1   2 -31 1900.99 256.997   8
   1   2 -31 2082.03 220.221   6
  -1   2 -32 11511.1 537.872   8
   1   2 -32 11001.1 544.310   8
  -1  -2 -32 11170.3 588.249   8
   1  -2 -32 11397.7 593.422   8
  -1  -2 -33 80.9946 147.825   8
  -1   2 -33 276.622 179.578  13
   1   2 -33 83.0399 136.457   8
   1  -2 -33-22.6256 170.433   8
  -1   2 -33 10.9105 110.785   8
   1  -2 -34 13126.3 626.063   8
  -1  -2 -34 12623.3 603.913   8
   1   2 -34 12834.9 572.117   8
  -1   2 -34 14133.2 600.857  13
  -1   2 -34 12508.5 537.945   8
  -1   2 -35 41.9440 108.484   8
   1   2 -35 0.39516 123.751   8
  -1   2 -35 128.333 159.873  13
  -1  -2 -35-113.577 149.479   8
   1  -2 -35 9.09917 147.675   8
   1   2 -36 1317.56 187.581   8
  -1  -2 -36 1641.80 231.686   8
  -1  -2 -36 1527.04 202.065  13
   1   2 -36 1768.77 249.150  13
   1  -2 -36 1894.39 256.677   8
  -1   2 -36 1947.68 245.222  13
  -1   2 -37 605.828 163.674  13
  -1  -2 -37 639.069 149.116  13
  -1  -2 -37 527.458 145.855   8
   1   2 -37 774.705 193.607  13
   1  -2 -37 478.406 159.558   8
   1   2 -37 615.669 142.725   8
   1   2 -38 4102.27 295.949  13
  -1  -2 -38 4479.67 274.702  18
  -1   2 -38 4437.39 302.404  13
   1   2 -38 4147.82 278.310   8
   1  -2 -38 4193.13 316.215   8
  -1  -2 -38 3990.31 295.672   8
  -1  -2 -38 4184.49 269.826  13
  -1  -2 -39 1632.74 153.410  18
   1   2 -39 1941.12 206.869  13
  -1  -2 -39 1939.00 207.137   8
   1  -2 -39 1813.79 203.123   8
  -1  -2 -39 1693.12 167.357  13
   1   2 -39 1141.47 140.359   8
   1  -2 -39 1882.40 189.911  13
  -1   2 -39 1741.17 189.373  13
   1  -2 -40 500.687 110.076  13
   1  -2 -40 505.530 119.759   8
  -1  -2 -40 458.620 113.886   8
  -1   2 -40 456.923 116.503  13
   1   2 -40 434.012 114.799  13
  -1  -2 -40 473.448 94.5930  13
  -1  -2 -41 204.766 62.9881  13
   1  -2 -41 219.037 85.9895   8
  -1  -2 -41 65.9641 45.9177   8
   1   2 -41 191.115 89.4133  13
   1  -2 -41 297.551 81.7869  13
  -1   2 -41 229.630 85.5896  13
   1   2 -42 11867.3 348.793  13
  -1   2 -42 11937.5 338.305  13
   1   3   0 0.04469 22.6072   2
   1   3   0 140.848 40.0863   5
  -1   3   0 1.16188 26.4442   5
   1   3   0 0.97606 36.1255   1
  -1   3   0 140.357 46.7582   4
   1   3  -1 285335. 2358.20   5
   1   3  -1 291279. 2229.52   2
   1   3   1 286985. 2374.56   1
  -1   3   1 295591. 2249.02   1
  -1   3  -1 281967. 2335.10   4
  -1   3   1 282064. 2381.46   4
  -1   3  -1 289093. 2257.55   5
  -1   3  -2 14115.8 265.961   4
   1   3  -2 14356.8 290.107   5
  -1   3  -2 14664.6 247.131   5
   1   3  -2 14484.1 236.603   2
  -1   3   2 14129.8 304.947   4
   1   3   2 14107.1 294.286   1
  -1   3  -2 14110.7 272.625   2
  -1   3   2 14149.0 245.037   1
  -1   3   3 37425.7 547.689   4
  -1   3  -3 36677.1 453.834   4
   1   3   3 36524.7 523.888   1
   1   3  -3 35881.3 513.236   5
  -1   3   3 36159.0 458.289   1
  -1   3  -3 35861.1 459.837   5
   1   3  -3 36447.1 447.482   2
  -1   3   4 36144.3 547.742   4
   1   3  -4 35201.8 453.920   2
  -1   3  -4 33974.0 419.105   4
   1   3  -4 34422.3 508.181   5
  -1   3  -4 34286.3 464.102   5
  -1   3  -4 35857.6 490.399   2
   1   3   4 34483.9 519.029   1
  -1   3   4 33471.4 462.524   1
  -1   3  -5 1195.33 90.3317   2
  -1   3  -5 1064.15 60.5168   4
   1   3  -5 1056.05 77.4914   2
  -1   3   5 966.948 80.6084   1
   1   3   5 1048.78 94.0241   1
  -1   3  -5 1079.55 81.7725   5
   1   3  -5 1095.23 94.3354   5
  -1   3   5 949.622 95.9989   4
  -1   3  -6 56889.6 703.154   2
  -1   3   6 55072.2 704.420   1
   1   3  -6 55042.4 733.282   5
   1   3   6 54239.4 735.917   1
  -1   3  -6 55223.0 530.616   4
  -1   3   6 54642.7 756.304   4
   1   3  -6 56592.6 675.977   2
  -1   3  -6 54209.3 684.824   5
   1   3  -7 39798.9 620.704   5
  -1   3   7 38351.1 601.503   1
  -1   3   7 39189.0 626.036   4
   1   3  -7 40543.6 572.601   2
   1   3   7 39382.5 623.688   1
  -1   3  -7 40397.2 584.719   2
  -1   3  -7 38224.2 570.336   5
   1   3  -8 87911.7 1076.15   5
  -1   3   8 90142.0 1083.62   4
  -1   3  -8 88169.6 1022.63   5
  -1   3   8 90054.4 1079.33   1
   1   3   8 89223.7 1088.43   1
  -1   3  -8 91392.0 1024.35   2
   1   3  -8 92383.5 1024.45   2
  -1   3  -9 3083.25 167.401   5
   1   3   9 2759.93 191.343   1
  -1   3  -9 3178.82 168.571   2
   1   3  -9 3265.70 184.101   5
  -1   3   9 3359.13 190.863   1
  -1   3   9 3196.25 180.069   4
   1   3  10 7004.29 288.729   1
  -1   3 -10 6923.63 252.834   2
  -1   3  10 7153.97 284.714   1
  -1  -3  10 6780.12 145.721   4
   1   3 -10 6786.96 270.332   5
  -1   3 -10 6867.04 254.714   5
  -1   3  10 6871.97 263.221   4
  -1   3 -11 249673. 2458.78   3
  -1   3 -11 248427. 2339.21   2
  -1   3 -11 245345. 2358.35   5
   1   3 -11 246541. 2415.02   5
  -1   3  11 243964. 2377.79   4
   1   3  11 245476. 2480.41   1
  -1  -3  11 253857. 1943.03   4
  -1   3  11 251555. 2491.47   1
  -1   3 -12 83048.2 1177.30   3
   1   3  12 82247.5 1199.25   1
  -1   3  12 83009.8 1107.80   4
   1   3 -12 80518.5 1146.14   5
  -1   3  12 85453.4 1218.47   1
  -1   3 -12 84145.4 1110.60   5
  -1   3 -12 83911.3 1090.05   2
  -1   3  13 98169.7 1379.96   1
  -1   3  13 96781.6 1247.13   4
  -1   3 -13 98081.4 1263.55   5
   1   3  13 98394.6 1371.13   1
  -1   3 -13 96420.5 1337.67   3
   1   3 -13 94607.6 1303.21   5
  -1   3  14 12781.9 471.403   1
   1   3 -14 12379.5 429.547   5
  -1   3 -14 12513.5 412.452   5
   1   3  14 12752.7 468.163   1
  -1   3 -14 12469.8 439.640   3
  -1   3  14 12505.2 398.757   4
  -1   3 -15 28496.3 689.165   3
  -1   3 -15 28525.0 649.277   5
  -1   3  15 28179.5 620.129   4
  -1   3  15 28348.0 737.010   1
   1   3  15 27615.4 729.178   1
   1  -3  15 27437.5 731.485   1
   1   3 -15 28960.6 682.991   5
  -1   3 -16 1395.06 169.443   5
   1   3  16 1393.59 197.677   1
  -1   3  16 1419.13 187.474   1
  -1   3  16 1316.23 142.939   4
   1  -3  16 1510.44 196.792   1
   1   3 -16 1335.66 178.392   5
  -1   3 -16 1549.63 177.129   3
  -1   3  17 17148.9 601.650   1
  -1   3  17 17698.7 503.746   4
   1   3  17 16196.4 591.516   1
   1   3 -17 16795.4 553.374   5
   1  -3  17 16536.4 603.865   1
  -1   3  18 295.923 116.494   1
   1   3 -18 118.337 112.602   5
   1   3  18 153.593 140.707   1
   1  -3  18 268.473 130.297   1
  -1   3  19 115432. 1815.33   1
  -1  -3  19 109348. 1846.95   1
   1   3  19 111357. 1792.55   1
   1  -3  19 109839. 1824.76   1
   1   3 -19 115346. 1670.00   5
   1   3 -20 33288.2 854.306   5
   1   3  20 33654.5 945.074   1
  -1  -3  20 33518.5 977.275   1
  -1   3  20 33323.2 947.533   1
   1  -3  20 31743.1 945.250   1
  -1   3  21 16969.8 686.682   1
  -1  -3  21 17227.2 715.864   1
   1  -3 -21 17891.2 545.301   3
   1   3  21 17379.5 697.612   1
   1  -3  21 16273.0 693.387   1
   1  -3  22 747.561 204.052   1
   1   3  22 586.345 171.739   1
  -1  -3  22 786.210 213.105   1
  -1   3  22 603.637 184.895   1
  -1  -3 -22 806.955 163.400   3
   1   3  23 397.714 177.510   1
  -1  -3  23 112.244 157.726   1
  -1  -3 -23 139.624 103.837   3
  -1  -3 -23 137.798 92.3999   8
   1  -3  23 165.726 154.566   1
  -1   3  23 341.273 179.774   1
   1  -3 -23 226.072 105.541   8
   1   3 -24 20196.9 664.196   8
  -1  -3 -24 20734.7 692.512  15
  -1   3 -24 21350.4 658.902   6
  -1   3  24 19288.6 814.411   1
   1  -3 -24 19962.4 711.611   8
  -1  -3 -24 19777.5 715.455   8
   1   3 -24 20776.9 647.668   6
  -1  -3 -24 20059.8 674.192   3
   1  -3 -24 19913.6 684.558  15
   1   3  24 20301.6 824.115   1
   1  -3  24 21206.8 851.587   1
  -1  -3  24 21021.6 857.457   1
  -1  -3 -25 54412.1 1090.15  10
   1  -3 -25 54597.7 1202.07  15
  -1  -3 -25 55224.4 1172.21   3
   1  -3  25 53195.6 1411.84   1
   1   3 -25 53892.1 1145.93   8
   1   3  25 54311.7 1409.81   1
  -1  -3  25 54699.8 1435.91   1
  -1  -3 -25 54780.0 1178.83  15
  -1  -3 -25 54893.6 1247.28   8
   1  -3 -25 53063.0 1225.35   8
   1   3 -25 58151.2 1134.03   6
  -1   3 -25 56230.4 1136.47   6
  -1   3  25 55231.9 1391.47   1
   1  -3 -26-24.9814 136.979  15
  -1   3  26-29.9437 131.810   1
  -1  -3  26-90.5707 154.914   1
  -1  -3 -26-131.067 116.605  10
  -1   3 -26 215.033 108.649   6
   1   3 -26-80.6147 113.438   6
  -1  -3 -26 102.080 131.131   8
   1  -3  26 37.5257 153.836   1
   1   3  26 90.1117 169.095   1
   1  -3 -26 184.784 156.674   8
   1   3 -26-59.8491 125.324   8
  -1  -3 -26-23.6899 131.822  15
   1  -3  27 29130.7 1064.23   1
   1  -3 -27 29192.9 879.478  15
  -1   3 -27 29520.4 824.259   6
  -1  -3  27 30221.3 1099.42   1
  -1  -3 -27 29443.3 877.489  15
   1   3 -27 30693.1 826.188   6
   1   3  27 29219.2 1060.26   1
   1   3 -27 28878.5 843.258   8
  -1  -3 -27 29248.5 927.463   8
   1  -3 -27 28810.0 917.640   8
  -1   3  27 31152.4 1062.71   1
  -1  -3  28 1402.20 265.243   1
  -1   3  28 1189.28 241.217   1
   1   3  28 1125.33 238.871   1
  -1   3 -28 1451.25 207.048   8
   1   3 -28 1330.54 214.004   8
   1   3 -28 1468.26 203.660   6
  -1  -3 -28 1609.89 233.728  15
   1  -3 -28 1443.86 244.604   8
  -1  -3 -28 979.617 206.722   8
   1  -3  28 1117.86 252.874   1
   1  -3 -28 1326.48 226.584  15
  -1   3 -28 1515.87 208.737   6
   1   3 -29 50134.6 1157.82   8
   1   3 -29 52693.1 1115.64   6
  -1   3  29 51995.8 1434.00   1
  -1  -3 -29 51343.3 1280.15   8
  -1   3 -29 50355.1 1113.91   6
   1  -3 -29 50963.1 1201.90  15
   1  -3 -29 51120.8 1281.42   8
  -1  -3 -30 3897.68 383.565   8
   1   3 -30 4159.77 326.103   6
   1  -3 -30 4204.76 355.450  15
  -1   3 -30 4145.59 330.624   6
   1  -3 -30 3938.93 368.905   8
   1   3 -30 4637.76 350.029   8
   1  -3 -31 55697.8 1248.14  15
   1  -3 -31 54316.5 1344.13   8
   1   3 -31 58090.8 1160.12   6
   1   3 -31 54829.7 1220.77   8
  -1  -3 -31 56592.6 1369.85   8
  -1   3 -31 59373.0 1306.58  13
   1   3 -32 70.5972 110.318   6
   1  -3 -32-103.456 193.385   8
  -1   3 -32-89.2296 171.993  13
  -1  -3 -32 40.3965 156.146   8
   1   3 -32 179.345 126.982   8
  -1   3 -33 12939.2 594.180  13
  -1  -3 -33 12016.1 612.839   8
   1  -3 -33 11753.9 609.557   8
   1   3 -33 12831.8 563.069   8
   1  -3 -34 762.648 212.750   8
  -1  -3 -34 702.218 193.189   8
  -1   3 -34 737.224 204.089  13
   1   3 -34 1017.45 220.634  13
   1   3 -34 511.324 137.397   8
   1   3 -35 2120.56 224.267   8
   1  -3 -35 2308.51 294.673   8
   1   3 -35 2877.28 290.195  13
  -1  -3 -35 2192.41 269.791   8
  -1   3 -35 2306.33 269.929  13
  -1   3 -36 256.056 154.706  13
   1  -3 -36 122.103 158.361   8
  -1  -3 -36 242.035 151.660   8
   1   3 -36-47.1218 109.687   8
   1   3 -36 215.566 167.717  13
   1  -3 -37 9893.72 502.005   8
   1   3 -37 10126.1 433.552   8
   1   3 -37 10684.9 484.780  13
  -1  -3 -37 10051.2 419.735  13
  -1   3 -37 10898.6 484.195  13
  -1  -3 -37 9894.74 481.165   8
  -1   3 -38 17.4012 126.051  13
  -1  -3 -38 29.8423 115.083   8
   1  -3 -38 238.315 137.414   8
  -1  -3 -38 60.7847 83.2000  13
   1   3 -38 2.49859 124.338  13
   1  -3 -39 118.954 87.7694  13
  -1  -3 -39 456.249 112.712  18
  -1  -3 -39 172.612 102.309   8
   1   3 -39 153.099 104.624  13
  -1   3 -39 205.829 118.671  13
  -1  -3 -39 265.472 83.0744  13
   1  -3 -39 222.896 123.303   8
   1  -3 -40 1207.48 138.024  13
  -1  -3 -40 1159.48 150.933   8
   1  -3 -40 1210.15 159.006   8
  -1   3 -40 1326.35 157.369  13
  -1  -3 -40 1132.73 117.610  13
   1   3 -40 1350.83 158.055  13
  -1   3 -41 2337.09 175.890  13
  -1  -3 -41 2433.50 171.052   8
   1   3 -41 2680.33 187.949  13
   1  -3 -41 2147.38 148.896  13
   1  -3 -41 2580.50 189.293   8
   1   3 -42 717.836 89.7413  13
  -1   3 -42 785.428 97.8559  13
  -1   4   0 29.1382 48.0354   4
  -1   4   0 119.882 38.2707   5
   1   4   0 25.9024 52.4991   5
   1   4   0-8.76916 33.6585   2
   1   4   1 63933.8 802.493   1
  -1   4   1 64791.9 807.613   4
  -1   4  -1 63490.4 712.872   5
  -1   4  -1 63905.7 774.443   4
   1   4  -1 65188.2 792.079   5
  -1   4   1 63788.8 709.020   1
   1   4  -1 65208.2 683.872   2
   1   4  -2 10624.1 277.805   5
  -1   4   2 10793.6 240.983   1
  -1   4   2 10852.1 295.852   4
  -1   4  -2 10969.7 262.433   4
  -1   4  -2 11087.4 263.523   2
  -1   4  -2 10872.3 242.939   5
   1   4  -2 10787.5 227.780   2
  -1   4   3 98617.5 1127.38   4
   1   4   3 99034.1 1101.81   1
  -1   4  -3 97886.6 1007.02   4
  -1   4   3 96699.0 1007.81   1
   1   4  -3 100381. 1083.59   5
  -1   4  -3 99653.7 999.478   5
  -1   4  -3 100405. 1048.03   2
   1   4  -3 98997.7 975.562   2
  -1   4  -4 150303. 1411.59   5
   1   4   4 150701. 1519.19   1
  -1   4  -4 149493. 1373.95   4
  -1   4   4 154982. 1565.17   4
   1   4  -4 149788. 1493.31   5
  -1   4   4 148955. 1418.58   1
  -1   4  -4 155849. 1461.23   2
   1   4  -4 152893. 1391.77   2
   1   4  -5 414.332 61.7405   2
  -1   4  -5 460.569 56.2102   4
   1   4   5 356.436 72.6012   1
  -1   4   5 504.314 69.9199   1
   1   4  -5 354.152 76.2041   5
  -1   4  -5 365.529 62.6016   5
  -1   4  -5 456.336 72.1128   2
  -1   4   6 108984. 1252.89   4
   1   4  -6 104421. 1192.62   5
  -1   4   6 103976. 1142.31   1
  -1   4  -6 110146. 1156.87   2
   1   4   6 105311. 1213.16   1
   1   4  -6 106122. 1102.51   2
  -1   4  -6 103366. 1132.37   5
  -1   4  -7 178872. 1710.84   2
   1   4  -7 173850. 1762.58   5
  -1   4  -7 172944. 1681.77   5
  -1   4   7 178762. 1814.49   4
  -1   4   7 172469. 1713.95   1
   1   4  -7 176888. 1655.77   2
   1   4   7 175070. 1781.28   1
   1   4  -8 18688.2 396.334   2
  -1   4  -8 19538.4 420.275   2
  -1   4   8 18725.5 430.442   1
  -1   4  -8 18535.6 409.631   5
   1   4   8 19145.1 455.538   1
   1   4  -8 18440.7 444.020   5
  -1   4   8 18131.5 455.262   4
  -1   4  -9 37835.4 635.281   5
   1   4  -9 38582.2 620.963   2
   1   4   9 36130.9 685.786   1
  -1   4  -9 39159.6 640.688   2
  -1   4   9 35087.7 669.785   1
  -1   4   9 37933.1 694.279   4
   1   4  -9 37801.3 674.335   5
  -1   4  10 26971.4 592.037   4
   1   4 -10 28090.1 538.167   2
  -1   4  10 26849.9 588.571   1
  -1   4 -10 28176.1 550.882   2
   1   4  10 26831.0 598.899   1
  -1   4 -10 27132.7 547.723   5
   1   4 -10 27318.5 579.694   5
  -1   4  11 25897.1 588.243   4
  -1   4 -11 27638.7 563.906   2
   1   4 -11 26358.5 590.766   5
  -1   4 -11 25913.8 554.310   5
   1   4  11 26915.5 616.813   1
  -1   4  11 26458.7 613.222   1
  -1  -4  11 25744.5 339.021   4
  -1   4 -12 70716.9 1003.90   2
   1   4 -12 68592.8 1049.08   5
  -1   4  12 69789.7 1104.13   1
  -1   4 -12 67248.6 1000.77   5
  -1   4  12 67523.5 1037.71   4
   1   4  12 67599.3 1092.66   1
  -1   4 -13 355.284 98.4186   5
   1   4  13 134.419 110.404   1
   1   4 -13 303.916 110.116   5
  -1   4  13 234.970 99.2499   1
  -1   4  13 307.500 94.1899   4
  -1   4 -13 239.327 94.3770   2
  -1   4 -14 463.917 117.145   5
   1   4  14 115.993 122.012   1
  -1   4 -14 153.136 102.027   2
   1   4 -14 51.1727 106.638   5
  -1   4  14 155.479 90.5247   4
  -1   4  14 150.837 107.146   1
   1   4 -15 103395. 1463.19   5
  -1   4  15 101319. 1563.98   1
  -1   4  15 103559. 1418.36   4
   1   4  15 103790. 1550.20   1
  -1   4 -15 100957. 1406.00   5
  -1   4  16 56850.3 1004.77   4
   1   4  16 55104.5 1117.53   1
  -1   4  16 55391.0 1134.73   1
  -1   4 -16 56296.2 1003.24   5
   1   4 -16 57368.6 1046.93   5
  -1   4  17 7898.54 430.979   1
   1   4  17 8565.08 445.399   1
  -1   4  17 8748.46 381.537   4
   1  -4  17 7475.19 427.794   1
  -1   4 -17 8494.78 380.467   5
   1   4 -17 8273.59 400.244   5
   1  -4  18 16321.8 641.680   1
   1   4 -18 17614.9 592.543   5
  -1   4 -18 16685.7 558.039   5
  -1   4  18 17434.5 643.677   1
   1   4  18 17001.7 641.765   1
  -1   4  19 24993.3 804.902   1
   1   4  19 25521.4 804.509   1
   1   4 -19 25071.3 733.569   5
   1  -4  19 23646.7 800.445   1
   1   4 -20 52128.1 1096.78   5
  -1   4  20 50318.7 1191.47   1
  -1  -4  20 49608.9 1234.61   1
   1  -4  20 47202.7 1188.41   1
   1   4  20 49915.0 1191.90   1
  -1  -4  21 3588.48 350.410   1
   1   4 -21 3733.52 311.346   5
   1   4  21 3235.24 318.975   1
  -1   4  21 3302.58 322.991   1
   1  -4  21 3371.55 339.636   1
  -1  -4  22 10148.5 586.115   1
  -1   4  22 10435.6 561.144   1
   1   4  22 10750.4 580.205   1
   1  -4  22 10261.4 577.003   1
  -1  -4  23 2374.43 302.126   1
   1  -4  23 2945.26 330.303   1
   1   4 -23 2441.19 226.613   6
   1   4  23 2776.59 312.554   1
  -1   4  23 2714.43 318.667   1
   1  -4 -23 2425.42 270.703   8
  -1  -4 -23 2660.45 276.890   8
  -1  -4 -23 2733.68 267.221  15
   1  -4 -23 2595.64 264.553  15
  -1   4 -23 2938.41 256.054   6
  -1   4 -24 17923.4 612.350   6
  -1  -4 -24 16092.2 665.842   8
   1   4  24 16340.1 753.604   1
   1  -4 -24 14842.7 637.532   8
  -1  -4  24 16722.0 782.278   1
  -1   4  24 16175.3 743.023   1
  -1  -4 -24 16836.1 633.691   3
  -1  -4 -24 15865.7 578.844  10
   1  -4 -24 16000.9 626.829  15
   1  -4  24 16076.9 755.794   1
   1   4 -24 16206.7 581.990   8
   1  -4 -24 16198.2 592.392  10
  -1  -4 -24 15513.5 611.286  15
   1   4 -24 17588.2 605.084   6
  -1  -4 -25 3003.74 270.428  10
   1   4 -25 3110.42 271.052   8
   1  -4  25 2967.04 346.587   1
   1  -4 -25 3082.70 269.020  10
   1  -4 -25 2797.12 286.203   8
   1  -4 -25 3511.77 318.374  15
   1   4 -25 2935.03 261.535   6
  -1  -4 -25 3125.50 287.021   3
  -1  -4 -25 3032.83 302.965   8
  -1  -4 -25 3044.42 285.573  15
  -1   4 -25 3124.38 270.673   6
   1   4  25 3052.65 356.897   1
  -1  -4  25 3359.74 377.403   1
  -1   4  25 2941.08 339.403   1
  -1  -4 -26 698.878 194.115   8
  -1   4  26 735.801 216.735   1
   1  -4  26 693.809 210.829   1
   1  -4 -26 510.936 171.220   8
   1   4  26 847.683 218.898   1
  -1   4 -26 659.883 155.888   6
   1  -4 -26 826.431 200.866  15
  -1  -4  26 436.074 187.222   1
   1   4 -26 1026.60 187.190   6
  -1  -4 -26 819.462 163.373  10
   1   4 -26 582.587 142.841   8
  -1  -4 -26 794.662 178.887  15
   1   4 -27 8517.58 448.535   8
   1  -4 -27 7917.65 496.009   8
   1   4 -27 8412.26 445.728   6
   1   4  27 9000.97 594.756   1
  -1  -4 -27 8305.34 478.187  15
   1  -4  27 8754.44 593.571   1
  -1  -4  27 8769.61 598.245   1
  -1   4 -27 8472.16 449.454   6
  -1  -4 -27 8407.01 436.573  10
  -1  -4 -27 8396.34 517.470   8
  -1   4  27 8272.34 561.413   1
   1  -4 -27 8197.16 470.265  15
   1  -4  28 13352.5 735.524   1
  -1  -4 -28 12680.2 532.006  10
  -1   4 -28 13666.0 607.034  13
  -1  -4 -28 12667.0 590.992  15
  -1   4  28 13180.8 716.353   1
  -1  -4 -28 12996.7 643.853   8
   1   4 -28 13168.9 565.603   8
   1  -4 -28 12585.3 627.656   8
   1   4 -28 13389.5 551.838   6
   1   4  28 13095.8 725.912   1
  -1  -4  28 13113.3 741.939   1
  -1   4 -28 12880.9 560.836   6
   1  -4 -28 12797.4 594.177  15
   1   4 -29 375.571 154.285   6
  -1   4 -29 405.882 153.710   6
   1  -4 -29 196.021 148.913  15
   1  -4 -29 144.821 168.603   8
  -1   4 -29 745.184 211.811  13
  -1  -4 -29 532.521 160.732  10
   1   4 -29 405.701 135.485   8
  -1  -4 -29 407.815 187.264   8
  -1   4 -30 1507.43 252.615  13
   1   4 -30 1017.62 182.312   6
   1  -4 -30 929.644 223.404   8
   1  -4 -30 937.053 211.627  15
   1   4 -30 919.861 182.341   8
  -1  -4 -30 949.905 237.621   8
  -1   4 -30 1048.13 191.122   6
  -1  -4 -31 17413.3 758.874   8
   1   4 -31 18477.5 643.552   6
  -1   4 -31 17824.4 648.252   6
   1   4 -31 17935.4 650.922   8
   1  -4 -31 17939.9 702.252  15
  -1   4 -31 18764.6 722.807  13
   1  -4 -31 16415.9 727.638   8
   1  -4 -32 1659.62 287.424   8
   1   4 -32 1385.20 207.592   8
  -1   4 -32 1661.71 260.823  13
   1   4 -32 1235.82 193.007   6
   1   4 -32 1573.12 257.154  13
  -1  -4 -32 1163.52 246.827   8
   1  -4 -32 1365.13 242.297  15
   1   4 -33-25.1735 108.399   8
   1   4 -33-84.0392 125.812   6
   1  -4 -33-101.430 187.095   8
   1   4 -33 111.388 163.048  13
  -1  -4 -33-145.262 179.677   8
  -1   4 -33-15.0411 161.580  13
   1   4 -34 2041.23 225.031   8
   1   4 -34 2229.41 287.251  13
  -1   4 -34 2223.89 272.807  13
  -1  -4 -34 1959.82 277.093   8
   1  -4 -34 1851.00 290.122   8
   1   4 -35 1812.88 247.909  13
  -1  -4 -35 1691.26 257.450   8
   1  -4 -35 1946.52 272.678   8
  -1   4 -35 1877.29 252.578  13
   1   4 -35 1582.42 189.439   8
  -1   4 -36 2482.50 263.337  13
  -1  -4 -36 2396.50 278.625   8
   1   4 -36 2511.77 260.915  13
   1  -4 -36 2330.27 277.152   8
  -1  -4 -37-94.6330 95.9118  13
   1   4 -37-81.5356 127.240  13
  -1  -4 -37 58.4348 135.698   8
   1  -4 -37 12.1328 141.865   8
  -1   4 -37-141.334 145.340  13
   1   4 -38 55.4259 116.855  13
  -1  -4 -38 18.6072 74.4113  13
  -1   4 -38 45.6779 120.252  13
  -1  -4 -38 284.296 129.917   8
   1  -4 -38 41.2633 116.741   8
  -1   4 -39 2095.43 204.434  13
   1   4 -39 1952.21 198.908  13
  -1  -4 -39 1989.14 205.871   8
   1  -4 -39 1796.66 166.365  13
   1  -4 -39 1851.03 203.417   8
  -1  -4 -39 1570.76 137.733  13
  -1   4 -40 1359.75 149.160  13
   1   4 -40 1615.48 166.729  13
   1  -4 -40 1287.00 128.461  13
   1  -4 -40 1671.31 176.655   8
  -1  -4 -40 1070.14 123.206  18
  -1  -4 -40 1232.49 145.022   8
  -1   4 -41 216.368 84.4742  13
   1   4 -41 171.405 72.6655  13
  -1  -4 -41 302.058 77.8490   8
   1  -4 -41 260.213 84.9565   8
   1   5   0-55.5250 71.7045   5
  -1   5   0 33.3596 59.1194   4
  -1   5   0 13.6135 50.5975   5
   1   5   0-31.0688 42.5140   2
   1   5  -1 153787. 1400.50   2
  -1   5  -1 148081. 1446.99   5
   1   5  -1 151717. 1548.99   5
  -1   5  -1 151045. 1524.39   4
   1   5   1 153325. 1563.02   1
  -1   5   1 152012. 1575.98   4
  -1   5   1 150243. 1460.13   5
  -1   5  -2 152696. 1522.27   4
   1   5   2 150702. 1585.87   1
  -1   5  -2 150208. 1472.92   5
  -1   5   2 157599. 1621.18   4
  -1   5  -2 157842. 1516.62   2
   1   5  -2 154214. 1565.86   5
   1   5  -2 156683. 1430.41   2
  -1   5   2 152157. 1474.50   1
  -1   5   3 40522.5 599.338   1
   1   5  -3 41658.3 655.347   5
  -1   5  -3 43486.7 632.185   2
   1   5  -3 42110.0 568.120   2
  -1   5   3 40828.1 694.743   4
   1   5   3 42514.7 676.517   1
  -1   5  -3 40960.3 593.493   5
  -1   5  -3 41063.5 608.055   4
   1   5   4 18774.9 434.197   1
  -1   5   4 18202.2 388.004   1
   1   5  -4 18629.9 358.486   2
  -1   5  -4 18033.6 363.989   4
  -1   5   4 18178.6 452.232   4
  -1   5  -4 18132.5 374.494   5
   1   5  -4 18304.2 418.306   5
  -1   5  -4 18934.7 400.533   2
   1   5   5 531.862 102.324   1
  -1   5   5 342.809 69.1800   1
  -1   5  -5 532.304 80.7118   5
  -1   5  -5 518.905 68.2547   4
   1   5  -5 425.140 68.4459   2
  -1   5  -5 449.758 80.3949   2
  -1   5   5 454.943 101.844   4
   1   5  -5 621.366 100.133   5
   1   5   6 5717.52 249.138   1
  -1   5  -6 5812.36 230.037   2
  -1   5   6 5462.88 224.813   1
   1   5  -6 5531.75 239.545   5
  -1   5   6 5747.85 265.460   4
  -1   5  -6 5773.53 220.793   5
   1   5  -6 5904.15 212.979   2
   1   5  -7 1731.97 126.115   2
  -1   5   7 1769.56 139.012   1
  -1   5  -7 1651.34 129.978   5
  -1   5   7 2021.94 173.933   4
   1   5  -7 1699.80 147.678   5
   1   5   7 1704.37 152.834   1
  -1   5  -7 1644.98 130.339   2
   1   5  -8 546.990 107.968   5
   1   5   8 405.473 95.7043   1
   1   5  -8 438.000 86.0683   2
  -1   5   8 322.495 96.6919   4
  -1   5  -8 382.915 87.7450   5
  -1   5  -8 438.495 95.0110   2
  -1   5   8 400.064 89.0173   1
  -1   5  -9 77708.0 1048.18   5
  -1   5  -9 82552.0 1062.27   2
   1   5  -9 80817.2 1018.53   2
  -1   5   9 79307.4 1158.11   4
  -1   5   9 82476.6 1114.36   1
   1   5   9 78595.8 1141.06   1
   1   5  -9 79341.7 1109.39   5
  -1   5  10 55011.9 905.663   1
  -1   5 -10 55210.4 851.741   5
   1   5  10 54848.1 937.135   1
   1   5 -10 55755.6 831.402   2
  -1   5  10 55883.8 948.050   4
   1   5 -10 54914.2 904.951   5
  -1   5 -10 57279.1 869.256   2
   1   5 -11 52965.4 839.558   2
  -1   5  11 53763.6 948.173   4
  -1   5  11 52199.2 926.404   1
  -1   5 -11 55371.2 869.722   2
  -1   5 -11 52705.0 857.971   5
   1   5 -11 53602.7 914.552   5
   1   5  11 51368.2 953.092   1
  -1   5 -12 41869.2 768.311   2
   1   5  12 41469.1 853.061   1
   1   5 -12 39394.9 797.740   5
  -1   5 -12 39585.1 757.326   5
  -1   5  12 42256.1 835.419   4
  -1   5  12 40355.2 833.930   1
   1   5 -13 84464.8 1256.49   5
  -1   5  13 82862.3 1309.73   1
   1   5  13 81721.4 1316.35   1
  -1   5  13 84596.4 1279.00   4
  -1   5 -13 81424.2 1195.21   5
  -1   5 -13 84964.3 1200.87   2
   1   5  14 432.608 139.313   1
  -1   5  14 459.605 122.329   4
  -1   5  14 500.743 139.832   1
  -1   5 -14 325.458 109.319   5
  -1   5 -14 462.170 112.911   2
   1   5 -14 480.157 131.998   5
  -1   5  15 42963.1 897.456   4
  -1   5  15 43739.4 983.811   1
  -1   5 -15 45065.5 872.775   2
   1   5  15 44652.9 998.527   1
   1   5 -15 45450.9 916.627   5
  -1   5 -15 44821.7 882.225   5
   1   5  16 122863. 1828.15   1
  -1   5 -16 120839. 1638.98   5
   1   5 -16 124300. 1709.50   5
  -1   5  16 119001. 1671.17   4
  -1   5  16 122922. 1835.22   1
   1   5 -17 17943.1 605.038   5
  -1   5 -17 18865.0 584.519   5
  -1   5  17 19260.7 684.894   1
   1   5  17 18386.4 670.302   1
  -1   5  18 9909.20 501.860   1
  -1   5 -18 8989.35 420.736   5
   1   5  18 9404.10 496.994   1
   1   5 -18 8958.14 440.656   5
   1  -5  18 8536.79 477.851   1
   1   5 -19 29882.5 818.855   5
   1   5  19 29296.2 900.329   1
  -1   5  19 28654.7 894.355   1
   1  -5  19 26897.6 880.953   1
  -1   5 -19 28544.4 764.901   5
  -1   5  20 36290.3 1027.48   1
   1   5 -20 36105.6 929.409   5
   1   5  20 35803.9 1033.37   1
  -1  -5  21 19871.3 809.448   1
   1   5 -21 20289.2 705.903   5
   1  -5  21 18970.2 774.313   1
   1   5  21 20918.8 796.349   1
  -1   5  21 20115.1 787.334   1
  -1   5  22 1275.82 235.809   1
  -1   5 -22 906.447 159.618   6
   1   5  22 1401.95 254.119   1
   1  -5  22 1005.98 232.085   1
  -1  -5 -22 1171.84 191.013  15
  -1  -5  22 820.496 199.441   1
   1   5 -22 1229.95 177.648   6
  -1  -5 -22 858.346 165.420   8
   1   5 -22 1448.66 233.253   5
   1  -5 -22 968.349 176.830   8
   1  -5 -22 1094.15 187.934  15
   1   5 -23 11927.9 508.678   6
   1  -5 -23 11997.1 543.976  15
  -1  -5 -23 11824.1 528.525  15
  -1   5 -23 12352.1 508.121   6
  -1  -5 -23 11330.4 504.774  10
  -1  -5  23 11112.6 635.607   1
   1   5  23 11818.0 640.840   1
  -1   5 -23 12046.0 472.380  14
   1  -5 -23 11928.2 523.482  10
   1  -5 -23 11847.8 569.765   8
  -1  -5 -23 10931.9 551.508   8
  -1   5  23 11832.0 632.596   1
   1  -5  23 11409.1 631.959   1
   1   5 -24 46400.7 1011.50   8
   1  -5  24 44761.9 1299.00   1
  -1  -5 -24 45780.2 1056.09  10
  -1  -5 -24 46126.8 1092.81  15
  -1  -5 -24 46107.0 1182.32   8
  -1   5 -24 46236.4 1090.75  13
  -1   5 -24 47578.2 993.016  14
  -1   5  24 46373.5 1289.66   1
   1  -5 -24 46000.8 1168.87   8
   1   5  24 47181.2 1314.78   1
  -1   5 -24 48344.5 1060.89   6
   1  -5 -24 45457.9 1058.49  10
   1  -5 -24 46848.6 1124.95  15
  -1  -5  24 46677.5 1337.48   1
   1   5 -24 49006.7 1069.58   6
   1  -5 -25 54935.3 1233.50  15
   1  -5  25 52782.3 1434.92   1
  -1   5 -25 52482.1 1194.36  13
  -1  -5 -25 54234.5 1156.64  10
  -1   5  25 53340.4 1428.71   1
  -1   5 -25 55836.1 1167.81   6
  -1  -5  25 51738.9 1479.35   1
   1  -5 -25 53988.6 1164.93  10
   1  -5 -25 54006.3 1307.01   8
   1   5 -25 53448.7 1123.09   8
  -1  -5 -25 52728.6 1286.33   8
   1   5 -25 57038.2 1167.07   6
   1   5  25 60518.5 1528.62   1
  -1  -5 -25 55295.1 1223.03   3
  -1   5 -25 55928.3 1092.18  14
  -1  -5 -25 55146.0 1227.26  15
   1   5 -26 10088.9 466.068   8
   1  -5 -26 9376.13 472.909  10
  -1  -5 -26 9392.45 541.264   8
   1   5 -26 10277.0 490.304   6
  -1  -5 -26 10054.4 524.238  15
  -1  -5  26 10083.3 633.357   1
  -1   5  26 9353.71 603.279   1
   1  -5 -26 9327.15 542.023   8
  -1   5 -26 9606.45 480.154   6
   1  -5  26 9338.90 608.052   1
   1  -5 -26 10293.1 532.738  15
  -1   5 -26 10065.7 439.495  14
  -1  -5 -26 9715.24 481.571  10
  -1   5 -26 9349.54 501.280  13
   1   5  26 9776.20 616.864   1
   1  -5 -27 39.0079 159.701   8
   1  -5 -27 383.039 190.554  15
  -1   5 -27 336.843 167.044  13
   1   5 -27 198.928 142.987   6
   1   5 -27 305.111 127.914   8
  -1   5 -27 417.777 168.481   6
  -1  -5  27 256.245 166.852   1
   1  -5  27 154.660 142.332   1
  -1   5  27 328.952 201.535   1
  -1  -5 -27 258.338 165.968   8
  -1  -5 -27 340.657 153.582  10
   1   5  27 99.3944 189.554   1
   1  -5 -27 231.622 130.643  10
  -1  -5 -27 365.264 176.110  15
   1  -5 -28 61326.4 1225.90  10
  -1  -5 -28 60413.6 1232.62  10
  -1   5 -28 62587.8 1279.71   6
   1  -5 -28 61144.9 1355.34  15
   1   5 -28 62182.1 1246.89   8
  -1   5  28 63007.6 1604.99   1
   1  -5 -28 59382.6 1417.01   8
  -1  -5 -28 60092.1 1444.19   8
  -1   5 -28 61181.0 1336.39  13
  -1  -5 -28 62030.5 1343.67  15
   1   5 -28 61466.6 1262.97   6
  -1  -5 -29 8828.70 547.404   8
  -1  -5 -29 9110.45 456.214  10
   1   5 -29 8947.85 456.182   8
   1  -5 -29 9571.45 457.422  10
   1  -5 -29 8178.25 525.590   8
  -1   5 -29 9441.33 490.172   6
   1   5 -29 8947.56 469.186   6
  -1   5 -29 8707.54 512.814  13
   1  -5 -29 9946.58 535.115  15
   1  -5 -30 7118.86 502.666   8
   1  -5 -30 7357.35 466.261  15
  -1   5 -30 7817.39 442.641   6
  -1  -5 -30 7439.80 412.373  10
  -1   5 -30 7253.64 458.207  13
   1   5 -30 7145.27 455.025  13
   1   5 -30 7022.13 405.342   8
   1   5 -30 7624.34 434.350   6
  -1  -5 -30 7509.23 510.730   8
   1  -5 -31 20476.6 755.759  15
   1  -5 -31 19992.3 818.023   8
  -1   5 -31 19486.1 688.212   6
   1   5 -31 20537.3 751.143  13
   1   5 -31 19305.1 671.746   6
  -1   5 -31 20965.9 762.812  13
  -1  -5 -31 19346.5 802.573   8
  -1  -5 -31 19484.3 653.638  10
   1   5 -32 16354.0 669.119  13
  -1   5 -32 16667.0 674.427  13
   1  -5 -32 16243.3 728.943   8
  -1  -5 -32 15127.3 554.181  10
   1   5 -32 15625.7 591.711   6
   1  -5 -32 15422.9 652.240  15
  -1  -5 -32 15760.2 708.806   8
   1   5 -33 4475.85 319.228   6
  -1   5 -33 4287.21 354.952  13
  -1  -5 -33 3985.69 379.409   8
   1  -5 -33 4301.73 392.172   8
   1   5 -33 4419.32 361.572  13
  -1  -5 -34 886.103 223.046   8
  -1   5 -34 746.553 193.580  13
   1  -5 -34 984.380 230.234   8
   1   5 -34 1026.06 215.259  13
  -1  -5 -35 7917.69 479.704   8
   1  -5 -35 7760.16 481.716   8
  -1   5 -35 8676.80 453.327  13
   1   5 -35 8575.67 451.970  13
   1  -5 -36 3588.04 326.613   8
  -1   5 -36 4073.39 319.113  13
   1   5 -36 3996.56 311.275  13
  -1  -5 -36 3536.39 322.479   8
   1  -5 -37 1901.99 241.865   8
  -1  -5 -37 2178.96 243.694   8
   1   5 -37 2088.42 227.964  13
  -1  -5 -37 1811.47 167.615  13
  -1   5 -37 2030.23 232.276  13
  -1  -5 -38 7637.14 395.545   8
   1   5 -38 7574.33 372.192  13
  -1   5 -38 7800.22 377.558  13
   1  -5 -38 7733.08 409.774   8
   1  -5 -39 974.051 117.694  13
  -1   5 -39 1040.97 152.067  13
  -1  -5 -39 944.438 145.827   8
   1   5 -39 1160.16 160.408  13
   1  -5 -39 1173.93 173.642   8
   1   5 -40 871.358 126.991  13
   1  -5 -40 735.825 89.7080  13
  -1  -5 -40 718.406 122.675   8
   1  -5 -40 866.533 136.974   8
  -1   5 -40 1008.97 132.898  13
  -1  -5 -40 814.429 106.444  18
   1  -5 -41 7528.47 297.076   8
  -1   5 -41 8087.15 292.350  13
   1   5 -41 8057.71 289.706  13
  -1   6   0 43.7537 57.0458   5
   1   6   0 21.3194 42.9602   2
   1   6   0 74.8691 67.5597   5
  -1   6   0-19.4207 66.5170   4
  -1   6   1 15276.1 416.402   4
   1   6  -1 15545.1 333.892   2
   1   6   1 15259.0 322.537   2
   1   6  -1 14686.1 398.940   5
  -1   6  -1 14711.0 361.219   5
  -1   6  -1 15286.9 396.705   4
   1   6   1 15110.9 403.811   5
  -1   6   1 14656.6 367.601   5
   1   6   2 17208.8 441.013   1
  -1   6   2 17621.3 392.378   1
  -1   6  -2 17829.9 404.398   2
   1   6  -2 17878.0 363.894   2
  -1   6  -2 16978.8 389.354   5
  -1   6   2 17307.4 458.062   4
   1   6  -2 17258.8 433.150   5
  -1   6  -2 17159.2 414.180   4
  -1   6   3 62691.4 853.526   1
  -1   6   3 64805.2 973.455   4
  -1   6  -3 63507.1 863.925   4
   1   6   3 64032.9 941.983   1
  -1   6  -3 62307.1 839.720   5
   1   6  -3 64049.6 919.266   5
   1   6  -3 64825.4 806.254   2
  -1   6  -3 66229.2 882.372   2
  -1   6  -4 130205. 1392.09   4
  -1   6  -4 130770. 1394.15   5
  -1   6   4 128823. 1409.92   1
   1   6   4 130978. 1517.46   1
   1   6  -4 132282. 1486.84   5
   1   6  -4 131694. 1353.64   2
  -1   6   4 132976. 1572.57   4
  -1   6  -4 134774. 1440.79   2
   1   6  -5 48079.4 697.261   2
   1   6   5 48703.9 815.806   1
  -1   6   5 48597.3 852.790   4
  -1   6   5 45880.7 736.977   1
  -1   6  -5 49408.3 751.444   2
   1   6  -5 48403.7 788.342   5
  -1   6  -5 47650.7 721.821   5
  -1   6  -6 58218.2 840.570   5
  -1   6   6 57117.4 856.610   1
   1   6   6 58373.7 938.207   1
   1   6  -6 60177.8 813.929   2
   1   6  -6 58983.1 907.465   5
  -1   6   6 60347.6 982.850   4
  -1   6  -6 60176.4 865.269   2
  -1   6  -7 2042.70 155.595   2
  -1   6   7 1989.90 154.645   1
  -1   6  -7 2174.05 154.461   5
   1   6  -7 1808.73 160.363   5
  -1   6   7 2475.09 205.238   4
   1   6   7 1706.64 159.438   1
   1   6  -7 2025.40 148.087   2
   1   6  -8 96225.1 1162.83   2
   1   6   8 94241.5 1297.46   1
  -1   6   8 97871.2 1359.57   4
  -1   6  -8 97894.2 1214.28   2
   1   6  -8 96142.4 1269.02   5
  -1   6  -8 93614.8 1193.98   5
  -1   6   8 92502.9 1227.90   1
  -1   6   9 1768.50 190.100   4
  -1   6  -9 1676.73 147.946   5
   1   6  -9 1745.21 145.147   2
  -1   6   9 1570.31 155.842   1
   1   6   9 1661.31 177.688   1
  -1   6  -9 1811.29 159.567   2
   1   6  -9 1655.92 164.225   5
  -1   6 -10 70.0921 86.7898   2
   1   6 -10 130.650 89.6405   5
  -1   6 -10 118.533 84.1667   5
   1   6  10 128.099 104.805   1
  -1   6  10 31.5730 79.1789   1
  -1   6  10 184.073 113.921   4
   1   6 -10 247.034 88.1497   2
   1   6  11 4949.06 301.384   1
   1   6 -11 4852.13 277.336   5
   1   6 -11 5323.20 260.955   2
  -1   6 -11 5162.74 268.572   2
  -1   6 -11 4919.92 261.022   5
  -1   6  11 5300.76 306.445   4
  -1   6  11 4930.86 284.117   1
   1   6 -12 72357.0 1157.84   5
  -1   6  12 70023.7 1193.33   4
   1   6 -12 72110.2 1069.16   2
   1   6  12 70897.5 1228.35   1
  -1   6 -12 73181.8 1105.70   2
  -1   6 -12 70613.5 1096.47   5
  -1   6  12 73132.6 1205.53   1
   1   6  13 33555.9 831.308   1
   1   6 -13 33754.6 768.829   5
  -1   6  13 32646.3 797.636   1
  -1   6 -13 32224.2 717.329   5
  -1   6 -13 33027.9 721.407   2
  -1   6  13 31494.0 780.375   4
  -1   6 -14 446.317 114.677   5
  -1   6  14 378.910 127.062   1
  -1   6  14 324.667 119.858   4
   1   6 -14 463.865 134.878   5
   1   6  14 505.262 147.374   1
  -1   6 -14 497.249 125.653   2
  -1   6 -15 5193.18 301.791   5
  -1   6 -15 5560.03 310.344   2
   1   6  15 5496.26 363.905   1
  -1   6  15 5131.86 344.549   1
   1   6 -15 5339.76 328.203   5
  -1   6  15 5039.95 325.764   4
  -1   6  16 96736.5 1543.36   4
  -1   6  16 99593.5 1665.10   1
   1   6 -16 98504.4 1527.65   5
  -1   6 -16 99759.6 1478.20   5
   1   6  16 98669.7 1676.26   1
   1   6  17 1843.53 240.389   1
  -1   6  17 1749.73 240.024   1
   1   6 -17 1953.89 224.119   5
  -1   6 -17 1677.98 194.839   5
  -1   6  18 4185.50 358.634   1
   1   6  18 3841.73 342.256   1
  -1   6 -18 3960.68 288.321   5
   1   6 -18 4100.78 306.677   5
  -1   6 -19 857.953 165.530   5
  -1   6  19 859.903 201.148   1
   1  -6  19 602.377 159.859   1
   1   6  19 719.104 183.552   1
   1   6 -19 751.172 184.042   5
  -1   6 -20 14049.2 553.376   5
   1   6  20 14734.0 672.235   1
  -1   6  20 14266.1 673.612   1
   1   6 -20 14727.3 598.773   5
  -1  -6 -21 289.099 121.857  10
  -1  -6 -21 388.572 136.797  15
   1  -6 -21 547.197 154.311   8
  -1   6  21 556.770 192.101   1
  -1   6 -21 532.558 128.834  13
   1   6 -21 511.439 158.213   5
   1   6 -21 602.569 144.288   6
   1  -6 -21 655.357 162.494  15
   1  -6  21 352.739 162.833   1
  -1   6 -21 485.005 123.650   6
   1   6  21 376.170 195.523   1
  -1  -6 -21 507.585 146.400   8
   1  -6  22-117.285 153.612   1
   1  -6 -22-36.1066 144.054   8
   1   6 -22 141.711 103.363   6
  -1   6 -22-166.678 134.588  14
  -1   6 -22 16.9029 89.5817   9
  -1   6 -22-13.8234 122.776   6
  -1  -6 -22 99.2472 129.995   8
   1   6 -22-100.156 137.592   5
  -1  -6 -22-166.603 145.416  10
  -1   6 -22 82.5317 118.428  13
  -1  -6  22 341.270 159.567   1
   1  -6 -22-56.5275 146.373  15
   1  -6 -22 156.963 122.032  10
  -1  -6 -22 185.177 104.692  15
   1   6  22 50.4639 157.249   1
  -1   6  22 38.5047 153.946   1
   1   6  23 108.139 150.196   1
  -1   6  23 210.469 181.755   1
  -1   6 -23 82.0701 115.420  13
   1  -6 -23 194.372 149.510  15
  -1   6 -23 234.746 128.208   6
   1   6 -23 43.5437 124.908   6
   1   6 -23 174.837 132.004   5
  -1  -6 -23 172.375 133.859  10
   1  -6  23 100.143 160.585   1
  -1   6 -23 19.8082 100.264  14
   1  -6 -23-11.2661 135.817  10
   1  -6 -23 225.861 123.208   8
  -1   6 -23 266.905 114.979   9
  -1  -6 -23-5.35433 133.847  15
  -1  -6  23-28.4032 163.460   1
  -1  -6 -23-69.7609 140.701   8
   1   6 -23 151.966 85.7651  14
  -1  -6 -24 19675.7 691.782  10
   1  -6 -24 19453.4 700.829  10
  -1  -6  24 19176.1 869.619   1
  -1   6 -24 21662.3 703.858   6
  -1   6 -24 19480.5 634.757   9
   1  -6  24 19361.0 853.506   1
  -1   6  24 20034.7 868.692   1
  -1   6 -24 20243.3 719.003  13
  -1  -6 -24 19762.2 775.671   8
  -1  -6 -24 21627.1 746.629  15
  -1   6 -24 20958.6 657.817  14
   1  -6 -24 21242.4 754.948  15
   1  -6 -24 19504.5 770.307   8
   1   6 -24 21258.3 703.114   6
   1   6  24 21519.1 908.097   1
  -1   6 -25 10378.3 467.052  14
   1  -6  25 10044.0 632.168   1
   1   6  25 10769.6 653.678   1
  -1   6  25 10461.9 636.132   1
  -1  -6 -25 10696.8 582.490   8
  -1  -6 -25 10506.5 536.644  15
  -1  -6  25 10270.3 649.496   1
   1  -6 -25 10001.8 530.933  15
   1   6 -25 10878.6 512.343   6
  -1   6 -25 10244.6 527.024  13
   1  -6 -25 9748.39 565.170   8
  -1   6 -25 10309.8 502.997   6
  -1  -6 -25 10331.6 508.326  10
   1  -6 -25 10406.1 517.763  10
   1  -6 -26 13174.2 574.014  10
   1  -6  26 12539.9 707.919   1
  -1   6 -26 11660.2 572.817  13
   1   6 -26 13358.0 568.190   6
  -1  -6 -26 12621.7 563.968  10
   1   6  26 13743.2 751.143   1
  -1  -6 -26 13354.3 608.861  15
   1  -6 -26 12945.7 601.351  15
   1   6 -26 12639.1 589.830  13
  -1   6 -26 12794.9 517.736  14
   1  -6 -26 12468.4 638.771   8
  -1  -6  26 12316.4 722.149   1
  -1   6  26 11965.0 714.088   1
  -1   6 -26 13311.0 574.942   6
  -1  -6 -26 12089.7 626.480   8
  -1   6 -27 1187.08 178.708  14
   1  -6 -27 1288.22 241.092   8
   1   6  27 1006.27 244.125   1
   1  -6 -27 851.663 186.456  10
  -1  -6 -27 1232.23 217.442  10
   1   6 -27 971.586 208.539  13
  -1   6 -27 1150.25 213.037   6
  -1  -6 -27 1199.60 243.015   8
   1   6 -27 953.451 186.813   6
   1  -6  27 824.852 210.115   1
  -1  -6  27 681.582 195.089   1
  -1   6  27 897.845 257.023   1
  -1  -6 -27 1018.75 220.479  15
   1  -6 -27 1133.86 234.692  15
  -1   6 -27 1130.20 224.531  13
   1   6 -28 3977.03 352.872  13
  -1   6 -28 4309.55 299.203  14
  -1   6 -28 3884.61 327.546   6
  -1  -6 -28 3887.27 321.727  10
   1  -6 -28 3601.32 351.552  15
  -1  -6 -28 3705.18 373.926   8
   1   6 -28 3582.96 316.309   6
  -1   6 -28 3413.41 328.316  13
   1  -6 -28 3439.47 299.584  10
   1  -6 -28 3708.29 379.255   8
  -1  -6 -28 3688.28 345.572  15
   1   6 -29 6731.90 446.331  13
   1  -6 -29 6981.12 502.089   8
  -1   6 -29 6747.80 449.187  13
  -1  -6 -29 6565.76 488.891   8
   1   6 -29 7064.97 415.920   6
   1  -6 -29 6625.41 401.600  10
   1  -6 -29 6556.46 449.288  15
  -1   6 -29 6966.11 425.756   6
  -1  -6 -29 6357.79 400.688  10
  -1   6 -30 1380.90 241.566  13
   1  -6 -30 1272.78 247.205  15
   1  -6 -30 1408.15 200.157  10
  -1   6 -30 1355.26 227.095   6
   1  -6 -30 1153.79 245.093   8
  -1  -6 -30 1415.53 216.930  10
   1   6 -30 1167.92 204.283   6
  -1  -6 -30 1233.20 269.583   8
   1   6 -30 1417.14 233.061  13
   1  -6 -31 1768.79 289.953   8
   1   6 -31 1500.88 223.486   6
   1   6 -31 1743.08 251.817  13
   1  -6 -31 1463.66 195.551  10
  -1  -6 -31 1312.97 246.805   8
  -1  -6 -31 1698.24 223.170  10
   1  -6 -31 1875.27 271.431  15
  -1   6 -31 1827.01 248.836   6
  -1   6 -31 1491.55 241.593  13
  -1   6 -32 5411.94 364.414   6
   1   6 -32 5204.28 384.491  13
   1   6 -32 5066.17 350.070   6
  -1   6 -32 5370.25 397.340  13
  -1  -6 -32 4833.28 325.709  10
  -1  -6 -32 4969.39 416.840   8
   1  -6 -32 5086.98 420.652   8
  -1  -6 -33 191.472 178.057   8
  -1   6 -33 330.538 159.541  13
   1   6 -33 392.462 151.028   6
   1   6 -33 334.991 155.971  13
  -1  -6 -33 370.241 130.091  10
   1  -6 -33 128.360 178.481   8
   1  -6 -34 714.863 214.898   8
  -1   6 -34 859.325 199.517  13
   1   6 -34 714.335 185.617  13
  -1  -6 -34 284.798 177.276   8
   1   6 -34 625.137 140.766   6
  -1  -6 -35 8921.93 497.953   8
   1  -6 -35 8416.82 490.113   8
   1   6 -35 9395.04 459.346  13
  -1   6 -35 9036.31 458.971  13
  -1   6 -36 1292.53 197.525  13
  -1  -6 -36 1617.31 233.832   8
   1   6 -36 1449.02 202.858  13
   1  -6 -36 1349.57 222.090   8
  -1   6 -37 2500.71 237.844  13
   1  -6 -37 2470.42 261.716   8
  -1  -6 -37 2877.18 274.754   8
   1   6 -37 2430.26 231.960  13
  -1  -6 -38-24.4815 105.550   8
   1  -6 -38 46.7909 125.209   8
  -1   6 -38-22.2436 109.213  13
   1   6 -38 34.8110 97.5179  13
   1  -6 -39 4433.51 281.464   8
  -1  -6 -39 4532.12 274.349   8
  -1   6 -39 5002.20 273.861  13
   1   6 -39 4838.14 265.513  13
   1  -6 -40 1222.90 144.734   8
  -1  -6 -40 1515.81 149.586   8
   1   6 -40 1373.66 138.512  13
  -1  -6 -40 1349.61 122.991  18
  -1   6 -40 1300.10 133.466  13
  -1   7   0-25.0620 64.8535   5
   1   7   0-14.4432 53.5079   2
   1   7   0 1.21673 72.9742   5
  -1   7   0 44.8176 78.2837   4
  -1   7   1 7194.15 272.279   5
  -1   7   1 7130.53 308.977   4
  -1   7  -1 6726.88 288.506   4
   1   7   1 6703.84 294.212   5
   1   7  -1 6949.62 297.282   5
  -1   7  -1 7559.61 276.735   2
   1   7   1 6924.25 236.426   2
  -1   7  -1 6631.05 260.756   5
   1   7  -1 7201.34 241.277   2
   1   7   2 74609.2 1087.23   5
   1   7  -2 75511.4 934.479   2
  -1   7  -2 74131.8 1008.71   2
  -1   7   2 73311.3 1012.18   5
  -1   7  -2 73542.0 1038.49   4
  -1   7   2 74062.7 1111.00   4
   1   7  -2 73720.0 1070.54   5
  -1   7  -2 74681.3 993.188   5
  -1   7   3 98919.9 1357.33   4
  -1   7  -3 102133. 1240.98   2
   1   7  -3 100456. 1298.70   5
  -1   7  -3 98806.1 1208.74   5
   1   7   3 98285.1 1319.08   1
  -1   7   3 99596.1 1220.90   1
   1   7  -3 101465. 1154.74   2
   1   7  -4 33416.5 675.572   5
  -1   7   4 31937.3 620.170   1
  -1   7  -4 33382.5 615.547   5
  -1   7   4 33613.5 729.474   4
  -1   7  -4 33641.2 635.906   2
   1   7   4 32321.4 687.538   1
   1   7  -4 33693.6 583.267   2
  -1   7  -5 4917.80 240.990   2
   1   7  -5 4657.42 249.146   5
  -1   7   5 4986.27 284.848   4
   1   7  -5 4692.64 212.687   2
  -1   7   5 4489.22 230.278   1
  -1   7  -5 4789.78 225.338   5
   1   7   5 4593.76 256.360   1
  -1   7  -6 42343.0 736.249   2
   1   7  -6 40140.6 771.288   5
   1   7   6 39524.1 791.393   1
  -1   7   6 40079.2 733.419   1
  -1   7   6 42398.1 856.813   4
   1   7  -6 41167.8 690.340   2
  -1   7  -6 39754.8 712.918   5
  -1   7  -7 69480.9 1007.11   2
  -1   7  -7 65954.2 982.802   5
   1   7  -7 67146.7 1048.24   5
   1   7   7 65391.6 1089.66   1
  -1   7   7 64808.1 1010.23   1
  -1   7   7 69696.3 1153.78   4
   1   7  -7 67604.1 946.864   2
   1   7  -8 2605.30 179.707   2
  -1   7  -8 2796.11 190.382   5
   1   7   8 2761.58 225.511   1
  -1   7  -8 2916.18 198.009   2
  -1   7   8 2548.76 191.998   1
   1   7  -8 2783.47 209.563   5
  -1   7   8 2792.87 243.238   4
  -1   7   9 52011.1 1011.05   4
  -1   7  -9 51651.6 877.953   2
  -1   7   9 49607.2 916.157   1
   1   7   9 52528.7 984.595   1
  -1   7  -9 52015.9 877.988   5
   1   7  -9 51275.3 936.302   5
   1   7  -9 52194.8 851.374   2
   1   7 -10 1856.04 184.465   5
  -1   7  10 1633.25 195.813   4
   1   7  10 1719.03 196.355   1
  -1   7  10 1675.76 180.244   1
  -1   7 -10 1801.04 171.677   2
  -1   7 -10 1743.25 164.514   5
   1   7 -10 1818.33 164.106   2
  -1   7  11 53142.8 1057.26   4
  -1   7 -11 53660.4 943.861   2
  -1   7  11 52593.6 1016.29   1
   1   7 -11 53982.3 912.903   2
   1   7 -11 55737.9 1003.79   5
   1   7  11 52794.1 1056.07   1
  -1   7 -11 54572.8 944.361   5
  -1   7  12 166.812 106.432   1
  -1   7  12 278.893 135.713   4
   1   7  12 149.678 125.321   1
   1   7 -12 68.6770 83.9586   2
  -1   7 -12 141.989 94.1492   5
  -1   7 -12 169.068 97.3612   2
   1   7 -12 225.152 110.441   5
  -1   7  13 637.973 143.138   1
   1   7 -13 823.500 167.146   5
  -1   7 -13 719.698 134.069   2
  -1   7  13 502.970 139.994   4
   1   7  13 573.264 149.986   1
  -1   7 -13 831.271 142.555   5
   1   7 -13 574.220 123.552   2
  -1   7 -14 56320.9 1031.64   2
   1   7 -14 56873.7 1090.51   5
  -1   7 -14 55235.0 1027.53   5
  -1   7  14 54969.4 1159.29   1
   1   7  14 55334.4 1187.81   1
  -1   7  14 53907.5 1126.50   4
  -1   7 -15 5438.42 327.098   2
   1   7 -15 5416.98 344.051   5
  -1   7 -15 5409.31 316.457   5
   1   7  15 5741.47 392.998   1
  -1   7  15 5457.27 374.060   1
  -1   7  16 102836. 1779.82   1
   1   7 -16 105020. 1639.45   5
   1   7  16 106389. 1821.95   1
  -1   7 -16 107666. 1593.58   2
  -1   7 -16 104437. 1569.19   5
  -1   7 -17 406.789 145.911   5
  -1   7  17 278.547 154.142   1
   1   7 -17 246.593 137.850   5
   1   7  17 273.668 164.124   1
   1   7 -18 45783.6 1059.12   5
  -1   7  18 45209.9 1192.20   1
  -1   7 -18 45553.3 1012.89   5
   1   7  18 45087.6 1200.02   1
  -1   7  19 825.247 207.045   1
   1   7 -19 1235.61 201.991   5
   1  -7  19 622.797 148.316   1
   1   7  19 960.312 205.516   1
  -1   7 -19 1197.07 183.312   5
   1   7 -20 960.409 171.180   6
   1   7 -20 724.873 149.016  13
   1   7 -20 941.588 183.833   5
  -1   7 -20 693.742 146.441  14
  -1   7 -20 869.993 151.991   6
  -1  -7 -20 908.489 180.519   8
  -1  -7 -20 936.015 180.716  10
  -1   7 -20 883.275 159.259  13
  -1  -7 -20 974.594 170.681  15
   1  -7  20 619.441 170.553   1
  -1   7  20 644.395 196.141   1
  -1   7 -20 841.290 176.929   5
   1  -7 -20 934.462 169.314   8
   1  -7 -20 1103.02 216.287  10
   1   7  20 840.298 203.467   1
   1  -7 -20 886.377 182.837  15
  -1   7 -20 1081.46 166.730   9
   1  -7 -21 1153.30 199.730  15
   1  -7  21 982.593 197.119   1
   1   7 -21 1319.81 176.821  14
  -1   7 -21 1126.20 167.983   6
  -1   7 -21 1581.69 210.019   9
   1  -7 -21 1938.62 260.854  10
   1   7  21 913.910 215.906   1
  -1   7 -21 1202.64 191.703  13
   1  -7 -21 1011.08 194.575   8
  -1  -7 -21 1420.41 215.531   8
  -1  -7 -21 1347.00 211.666  10
  -1  -7 -21 1205.10 196.939  15
  -1   7 -21 1327.89 203.127   5
   1   7 -21 779.003 153.573  13
  -1   7  21 1364.72 257.054   1
   1   7 -21 1478.18 230.315   5
  -1   7 -21 1543.01 196.117  14
   1   7 -21 1617.87 210.980   6
  -1  -7 -22 87.8351 136.635   8
   1   7 -22 37.9362 112.558   6
  -1  -7 -22 316.749 145.967  15
   1   7 -22 79.9903 123.001   5
  -1   7 -22 157.208 116.105   9
   1  -7  22-33.5271 143.345   1
   1  -7 -22 141.461 124.165  15
   1  -7 -22 177.315 153.134  10
   1   7  22 123.583 172.115   1
  -1   7  22 105.418 156.535   1
   1  -7 -22 52.2753 143.105   8
  -1   7 -22 64.0065 111.328  14
  -1   7 -22 25.2630 106.709  13
  -1  -7 -22 73.4634 121.676  10
   1   7 -22 60.8034 99.5779  13
   1   7 -22 124.256 104.420  14
  -1   7 -22-180.545 139.626   6
  -1   7 -23 9776.65 473.837   6
   1   7 -23 10166.8 539.235   5
  -1  -7 -23 9357.86 489.134  10
  -1  -7  23 7810.86 548.970   1
  -1   7 -23 9576.89 454.765   9
   1  -7 -23 10007.7 524.748  15
   1  -7 -23 8586.73 483.052  10
   1   7 -23 9398.31 429.182  14
  -1   7  23 9604.01 614.397   1
   1   7 -23 9955.06 476.892   6
  -1  -7 -23 9715.04 506.394  15
   1  -7  23 7871.66 554.498   1
  -1   7 -23 8808.17 479.135  13
  -1  -7 -23 9404.55 540.114   8
  -1   7 -23 8601.80 431.447  14
   1  -7 -23 9248.12 541.506   8
   1   7  23 9558.68 616.824   1
   1   7 -23 8607.79 475.956  13
   1   7 -24 6473.67 447.285   5
   1   7 -24 7206.80 379.993  14
  -1  -7  24 5907.79 502.466   1
   1  -7 -24 7319.00 458.825  15
  -1   7 -24 6803.36 384.317   9
  -1   7 -24 6788.21 429.020  13
  -1   7 -24 7206.13 419.667   6
   1   7  24 6970.59 550.590   1
  -1  -7 -24 7375.93 486.410   8
   1  -7 -24 6548.51 470.554   8
  -1  -7 -24 6967.00 429.440  10
   1   7 -24 6474.96 426.502  13
  -1   7 -24 7049.45 392.563  14
   1   7 -24 7070.24 418.309   6
  -1  -7 -24 7692.93 458.814  15
   1  -7 -24 6706.89 431.492  10
   1  -7  24 5307.56 474.104   1
  -1   7  24 7024.31 533.517   1
   1  -7 -25 5509.30 387.009  10
  -1  -7 -25 5625.65 414.927  15
   1  -7 -25 5520.83 404.504  15
  -1  -7  25 5196.83 472.555   1
  -1  -7 -25 5809.20 393.482  10
  -1   7  25 5204.17 471.082   1
  -1  -7 -25 5738.51 450.440   8
   1  -7 -25 5316.83 439.000   8
   1   7 -25 5589.36 334.950  14
  -1   7 -25 5782.76 384.386   6
  -1   7 -25 5441.79 348.598  14
   1   7 -25 5969.00 412.290  13
   1   7  25 5643.30 500.791   1
  -1   7 -25 5370.94 389.664  13
   1  -7  25 4944.50 445.897   1
   1   7 -25 5596.58 374.756   6
  -1   7  26 29284.6 1112.02   1
   1  -7 -26 30550.5 944.663  15
   1   7 -26 28835.7 910.858  13
   1   7  26 30742.9 1153.74   1
   1  -7  26 27120.6 1051.18   1
   1   7 -26 29697.4 870.583   6
  -1  -7 -26 29891.5 1007.44   8
   1  -7 -26 29981.2 891.230  10
  -1  -7 -26 31172.9 942.639  15
   1  -7 -26 28557.0 995.617   8
  -1   7 -26 31036.0 824.471  14
  -1  -7 -26 29098.5 870.200  10
   1   7 -26 30192.5 780.842  14
  -1   7 -26 28796.0 908.356  13
  -1   7 -26 30815.2 884.748   6
  -1  -7  26 28305.2 1106.83   1
   1   7 -27 1289.33 240.877  13
  -1   7 -27 1533.93 233.958   6
   1   7 -27 1009.51 207.404   6
  -1  -7 -27 1244.80 240.505  15
  -1  -7 -27 1257.33 228.928  10
  -1   7 -27 1112.59 181.105  14
   1  -7 -27 1238.69 246.285  15
   1  -7 -27 1246.10 256.532   8
  -1  -7 -27 905.913 232.542   8
   1  -7 -27 934.482 192.074  10
  -1   7 -27 960.016 211.818  13
   1  -7 -28 59846.3 1466.82   8
  -1   7 -28 59434.5 1342.45  13
  -1   7 -28 62738.5 1296.70   6
   1   7 -28 60016.8 1350.48  13
  -1  -7 -28 60891.6 1468.10   8
   1   7 -28 62612.3 1297.19   6
   1  -7 -28 63478.9 1393.45  15
  -1  -7 -28 60340.4 1272.69  10
   1  -7 -28 59704.3 1259.78  10
  -1   7 -28 62266.3 1180.30  14
   1   7 -29 3162.84 328.128  13
   1  -7 -29 3125.86 326.861  15
  -1  -7 -29 3162.06 356.171   8
   1  -7 -29 3133.53 296.922  10
  -1   7 -29 3036.78 319.121  13
  -1   7 -29 3602.62 282.208  14
  -1   7 -29 3390.10 323.871   6
   1  -7 -29 3049.76 356.016   8
   1   7 -29 3374.83 315.837   6
  -1  -7 -29 3076.12 296.722  10
  -1   7 -30 2292.76 285.942  13
   1   7 -30 2689.68 298.936  13
  -1   7 -30 2518.56 227.959  14
   1  -7 -30 2710.66 299.652  15
  -1  -7 -30 2330.10 258.096  10
   1  -7 -30 2559.14 260.489  10
  -1  -7 -30 2063.10 299.558   8
   1  -7 -30 2582.15 329.903   8
  -1   7 -30 2526.59 278.552   6
   1   7 -30 2678.41 283.274   6
   1  -7 -31 3684.19 352.490  15
  -1   7 -31 3967.23 329.061   6
   1  -7 -31 3566.83 370.332   8
  -1   7 -31 3417.30 322.817  13
  -1  -7 -31 3541.82 369.106   8
  -1  -7 -31 3296.37 286.716  10
   1   7 -31 3791.42 338.243  13
   1   7 -31 3921.04 324.263   6
   1  -7 -31 3533.26 284.361  10
  -1   7 -32 737.138 177.720   6
   1   7 -32 1114.54 198.678   6
  -1   7 -32 955.461 213.049  13
  -1  -7 -32 1129.65 188.544  10
   1  -7 -32 1003.12 168.349  10
  -1  -7 -32 963.002 245.540   8
   1   7 -32 811.994 199.133  13
   1  -7 -32 688.781 221.209   8
   1   7 -33 387.351 148.194   6
  -1  -7 -33 308.670 192.356   8
   1  -7 -33 552.423 133.287  10
   1   7 -33 639.554 162.847  13
   1  -7 -33 272.156 185.960   8
  -1  -7 -33 550.880 139.250  10
  -1   7 -33 300.350 164.757  13
   1   7 -34 989.006 191.932  13
   1  -7 -34 1024.22 219.686   8
  -1  -7 -34 1049.02 154.068  10
  -1  -7 -34 1353.14 234.494   8
   1   7 -34 1118.96 180.726   6
  -1   7 -34 1152.42 201.089  13
  -1   7 -35 4030.98 308.562  13
  -1  -7 -35 3738.82 239.800  10
   1   7 -35 3997.78 299.650  13
   1  -7 -35 3809.90 331.364   8
  -1  -7 -35 3812.91 337.652   8
   1   7 -36 3870.07 285.246  13
  -1   7 -36 3543.00 275.924  13
  -1  -7 -36 3653.78 307.493   8
   1  -7 -36 3993.99 321.944   8
   1   7 -37 53.1462 103.883  13
   1  -7 -37 162.116 118.443   8
  -1  -7 -37 262.981 123.000   8
  -1   7 -37 270.398 119.238  13
  -1   7 -38 15076.6 481.760  13
  -1  -7 -38 14214.9 504.031   8
   1   7 -38 14467.6 465.343  13
   1  -7 -38 15065.0 519.935   8
   1   7 -39 438.733 99.8471  13
  -1   7 -39 435.133 96.1136  13
  -1  -7 -39 655.459 125.844   8
   1  -7 -39 521.433 116.214   8
  -1   7 -40 3585.92 193.351  13
   1  -7 -40 3461.24 204.082   8
   1   7 -40 3522.40 185.604  13
   1   8   0 43.0705 58.4451   2
  -1   8   0-7.17287 92.6626   4
  -1   8   0-27.1894 74.4541   2
   1   8   0-93.2699 94.5028   5
  -1   8   0 59.2653 69.6237   5
   1   8  -1 65381.4 897.806   2
  -1   8  -1 62511.1 958.394   5
  -1   8   1 64620.1 1068.43   4
   1   8   1 65465.9 892.728   2
  -1   8   1 64319.2 978.146   5
   1   8  -1 62536.4 1044.78   5
   1   8   1 62395.0 1052.88   5
  -1   8  -2 65.1716 65.9548   5
   1   8   2 104.131 156.100   5
   1   8  -2 170.602 95.8253   5
  -1   8   2 27.1754 79.0253   5
   1   8   2 109.837 85.4763   2
  -1   8  -2 118.306 73.5408   2
  -1   8   2 411.869 125.829   4
   1   8  -2 179.303 71.9109   2
   1   8  -3 106158. 1422.34   5
  -1   8   3 105239. 1483.57   4
  -1   8  -3 106040. 1338.94   2
  -1   8  -3 103500. 1314.35   5
   1   8   3 102867. 1433.63   5
  -1   8   3 103399. 1348.83   5
   1   8  -3 105298. 1255.63   2
   1   8   4 6440.64 317.349   1
  -1   8   4 6232.59 290.627   5
  -1   8  -4 6060.96 270.234   5
   1   8  -4 6226.84 303.352   5
  -1   8  -4 6243.44 281.301   2
  -1   8   4 6174.50 281.258   1
  -1   8   4 6471.92 343.151   4
   1   8  -4 6357.00 262.864   2
  -1   8  -5 65001.4 1001.11   2
  -1   8   5 66526.5 1151.13   4
   1   8   5 63450.8 1095.65   1
  -1   8   5 64455.9 1000.66   1
   1   8  -5 66151.0 950.115   2
   1   8  -5 66935.8 1076.84   5
  -1   8  -5 64417.1 984.045   5
  -1   8  -6 20447.9 529.358   2
   1   8   6 19496.3 579.740   1
  -1   8   6 19542.4 523.272   1
   1   8  -6 19411.9 550.171   5
  -1   8   6 20653.7 622.860   4
   1   8  -6 19513.3 484.915   2
  -1   8  -6 20320.4 516.561   5
  -1   8   7 118969. 1556.35   1
   1   8  -7 123427. 1612.73   5
  -1   8   7 126288. 1741.78   4
  -1   8  -7 123396. 1525.80   5
  -1   8  -7 123411. 1540.41   2
   1   8  -7 124584. 1476.03   2
   1   8   7 118782. 1658.52   1
  -1   8   8 2787.87 258.775   4
  -1   8  -8 2826.22 198.977   5
   1   8   8 2579.34 233.628   1
   1   8  -8 2629.04 219.774   5
   1   8  -8 2543.91 187.042   2
  -1   8   8 2599.85 209.220   1
  -1   8  -8 2961.37 213.587   2
  -1   8   9 62520.7 1086.88   1
  -1   8   9 65228.4 1209.96   4
   1   8  -9 62189.9 994.709   2
  -1   8  -9 62771.7 1037.63   2
  -1   8  -9 61792.9 1024.66   5
   1   8  -9 63863.1 1113.78   5
   1   8   9 60232.6 1149.68   1
  -1   8 -10 172.933 82.7854   5
   1   8  10 58.3240 108.810   1
   1   8 -10 117.683 104.819   5
  -1   8  10 310.241 102.350   1
  -1   8 -10 255.317 105.942   2
   1   8 -10 271.445 97.8668   2
  -1   8  10 248.307 145.001   4
   1   8 -11 34444.1 739.353   2
   1   8  11 35269.0 897.675   1
  -1   8  11 34028.3 883.383   4
   1   8 -11 35196.3 829.319   5
  -1   8 -11 35782.8 780.831   2
  -1   8  11 34169.1 836.227   1
  -1   8 -11 35218.7 770.340   5
   1   8  12 6401.54 393.406   1
   1   8 -12 6503.39 329.813   2
  -1   8  12 6593.80 374.794   1
  -1   8 -12 6434.49 329.720   5
  -1   8 -12 6557.70 338.364   2
   1   8 -12 6384.66 358.881   5
  -1   8  12 6438.88 388.304   4
  -1   8  13 17709.6 639.024   1
   1   8 -13 17801.3 552.765   2
  -1   8 -13 18407.4 579.781   2
  -1   8 -13 18216.3 568.336   5
   1   8  13 18184.9 676.377   1
   1   8 -13 17671.5 601.879   5
  -1   8 -14 12182.9 475.710   5
  -1   8  14 12442.4 554.761   1
   1   8 -14 12564.6 519.875   5
  -1   8 -14 12147.6 485.180   2
   1   8  14 11825.7 560.551   1
  -1   8 -15 40677.4 911.079   5
   1   8 -15 39863.4 958.004   5
  -1   8  15 40599.9 1065.84   1
   1   8  15 40352.2 1087.44   1
  -1   8 -15 41260.0 928.283   2
   1   8  16 17292.1 726.190   1
  -1   8 -16 17963.3 600.795   5
   1   8 -16 17735.3 642.859   5
  -1   8  16 17736.2 720.243   1
  -1   8 -16 18013.1 618.211   2
   1   8  17 12326.0 633.796   1
  -1   8 -17 12041.9 512.029   5
  -1   8  17 12252.5 613.583   1
   1   8 -17 12633.3 546.855   5
  -1  -8 -18 2060.27 248.893  10
  -1   8 -18 2778.28 241.772  14
   1   8 -18 2041.68 214.975   9
  -1  -8 -18 2146.23 253.281   8
  -1   8 -18 2365.72 227.424   6
   1   8 -18 2435.92 264.961   5
   1   8 -18 2309.39 231.253   6
   1   8  18 2047.92 287.243   1
  -1   8  18 2742.35 318.241   1
   1  -8 -18 2369.13 250.506  15
  -1   8 -18 2204.29 224.348   9
  -1   8 -18 2557.77 252.347   5
   1  -8 -18 1747.97 257.828  10
   1   8 -19 7663.13 425.384  13
   1  -8 -19 8588.88 462.476  15
  -1  -8 -19 9122.06 509.775   8
   1  -8 -19 8693.36 506.519  10
   1   8 -19 8141.67 424.569   6
   1   8 -19 8361.23 467.623   5
  -1   8 -19 8089.31 414.476   6
  -1   8 -19 8740.32 425.679  14
   1   8 -19 8125.71 406.550  14
   1   8  19 8365.98 560.012   1
   1  -8 -19 8213.35 488.548   8
  -1  -8 -19 7829.79 451.001  10
  -1   8  19 7812.43 531.869   1
  -1  -8 -19 8633.40 454.820  15
  -1   8 -19 7738.57 427.111   5
  -1   8 -19 7580.80 418.402  13
  -1   8 -19 8215.74 423.604   9
   1  -8  20 432.821 154.182   1
   1   8 -20 451.611 133.288  13
  -1  -8 -20 497.614 159.667   8
  -1   8 -20 545.538 151.479   9
  -1   8  20 507.701 185.836   1
   1  -8 -20 482.405 161.133   8
  -1   8 -20 565.958 138.800  14
  -1   8 -20 408.529 150.659   5
   1   8 -20 807.235 173.882   6
  -1  -8 -20 412.190 149.267  10
   1   8  20 848.981 238.341   1
   1   8 -20 551.429 165.808   5
   1   8 -20 648.693 145.844  14
   1  -8 -20 397.912 139.566  15
  -1  -8 -20 556.607 158.092  15
  -1   8 -20 712.679 175.027  13
  -1   8 -20 570.581 151.063   6
   1  -8 -20 747.558 199.238  10
  -1   8 -21 463.586 136.636   6
  -1   8 -21 258.281 118.265  13
   1   8 -21 424.242 138.254  14
   1  -8 -21 591.937 198.296  10
  -1   8  21 204.320 153.158   1
   1  -8 -21 581.051 183.458   8
   1   8  21 585.710 227.494   1
  -1  -8 -21 566.010 169.705  15
   1   8 -21 463.876 171.413   5
  -1  -8 -21 289.076 164.924   8
   1  -8  21 161.427 150.733   1
  -1   8 -21 388.949 140.885  14
   1   8 -21 391.415 128.033   6
   1  -8 -21 461.775 161.887  15
  -1   8 -21 336.286 151.292   5
  -1  -8 -21 418.691 148.990  10
   1   8 -21 549.683 148.486  13
  -1   8 -21 298.050 129.015   9
   1  -8  22-112.067 172.090   1
  -1  -8 -22-6.93449 155.777   8
   1   8 -22-41.1829 137.551  13
   1   8 -22-40.9178 132.723   6
   1   8  22 181.974 210.940   1
   1   8 -22-52.2227 119.182   5
  -1  -8 -22-335.726 176.966  10
   1  -8 -22-63.5421 133.627  10
  -1   8 -22-0.72611 114.425  14
  -1   8 -22 9.65029 117.715  13
  -1  -8 -22 89.9486 137.952  15
   1   8 -22 16.1647 107.354  14
  -1   8  22-60.1464 157.404   1
  -1   8 -22-159.058 147.383   6
  -1   8 -22 169.566 128.133   9
   1  -8 -22 7.52849 142.356   8
   1  -8 -22-125.679 156.040  15
  -1   8 -23 267.337 119.697  14
   1  -8 -23 197.260 150.719  10
   1   8 -23 149.134 114.336  14
   1   8  23 101.428 178.366   1
   1  -8 -23 354.526 178.271   8
   1  -8  23 289.980 148.863   1
  -1   8 -23 504.498 163.493   9
  -1  -8 -23 446.836 174.733  15
   1  -8 -23 226.080 169.176  15
   1   8 -23 350.001 169.705   5
  -1   8 -23 369.275 149.719   6
  -1  -8  23 56.0598 173.785   1
   1   8 -23 477.439 155.942  13
   1   8 -23 134.024 139.468   6
  -1  -8 -23 311.489 164.566  10
  -1  -8 -23 339.498 165.347   8
  -1   8 -23 398.154 146.949  13
  -1   8  23 111.810 173.815   1
  -1  -8 -24 66.1790 154.081  10
   1  -8 -24 261.130 161.803  15
   1  -8  24 229.346 138.319   1
   1   8 -24 219.867 142.822   5
  -1   8 -24 227.175 144.689  13
  -1   8 -24 304.791 146.201   9
   1   8 -24 195.006 124.394  14
  -1  -8 -24 435.406 185.066  15
   1   8  24 309.872 188.348   1
  -1   8  24 207.172 178.819   1
   1  -8 -24 171.128 161.354   8
   1   8 -24 63.4812 133.013  13
  -1  -8  24 104.210 150.462   1
  -1  -8 -24 64.0901 168.304   8
  -1   8 -24 192.098 137.877   6
   1  -8 -24 315.481 183.212  10
   1   8 -24 9.92194 154.655   6
  -1   8 -24 85.5741 118.489  14
   1  -8  25 3468.25 384.533   1
   1  -8 -25 3008.81 321.211  15
  -1  -8 -25 3591.04 377.047   8
  -1  -8 -25 3802.86 353.785  15
   1  -8 -25 3249.42 322.511  10
   1   8 -25 3677.34 279.202  14
   1   8 -25 3426.53 334.262  13
  -1   8 -25 4062.35 335.459   6
   1   8  25 3336.32 392.033   1
   1  -8 -25 3489.59 373.722   8
  -1   8  25 3486.21 400.832   1
  -1  -8  25 2564.86 366.004   1
  -1   8 -25 3715.09 300.915  14
  -1  -8 -25 3747.85 335.951  10
  -1   8 -25 3246.07 320.484  13
   1   8 -25 3914.04 334.083   6
   1   8 -26 2799.12 253.364  14
   1  -8 -26 2965.30 313.885  10
  -1  -8 -26 2716.60 344.288   8
   1  -8 -26 3090.92 352.698   8
  -1  -8 -26 3047.55 321.361  15
  -1   8 -26 2679.29 309.257  13
   1   8 -26 3058.48 316.238  13
  -1  -8 -26 2500.41 292.518  10
   1  -8 -26 2796.87 305.931  15
  -1   8 -26 2790.97 298.236   6
   1   8 -26 3033.33 305.171   6
  -1   8 -26 3156.29 280.042  14
   1   8 -27 3142.65 323.266  13
  -1   8 -27 3032.82 275.128  14
  -1   8 -27 3093.91 327.887  13
   1   8 -27 3409.39 319.522   6
   1  -8 -27 3335.37 345.209  15
  -1  -8 -27 3407.04 320.277  10
   1   8 -27 3195.91 258.410  14
   1  -8 -27 3188.28 312.352  10
  -1   8 -27 3616.01 337.031   6
   1  -8 -27 3327.92 369.187   8
  -1  -8 -27 3355.57 372.650   8
  -1   8 -28 1700.87 252.195   6
   1  -8 -28 1504.93 273.489   8
   1   8 -28 1649.76 244.746   6
  -1   8 -28 1529.01 253.848  13
  -1  -8 -28 1541.77 243.060  10
   1  -8 -28 1742.34 247.411  10
   1   8 -28 1792.74 202.581  14
  -1   8 -28 1777.19 211.706  14
   1   8 -28 1440.27 243.068  13
   1  -8 -28 1747.07 276.802  15
  -1  -8 -28 1660.99 295.234   8
  -1   8 -29 3679.79 285.328  14
   1   8 -29 2904.42 301.990  13
  -1   8 -29 2874.65 316.704  13
  -1   8 -29 3271.97 312.194   6
   1   8 -29 3055.87 308.688   6
  -1  -8 -29 3291.40 311.154  10
  -1  -8 -29 3622.85 379.326   8
   1  -8 -29 3023.33 330.153  15
   1  -8 -29 2729.92 283.237  10
   1  -8 -29 3054.38 360.081   8
   1  -8 -30 2276.21 254.217  10
  -1   8 -30 2802.40 240.031  14
   1   8 -30 3029.53 301.491   6
  -1  -8 -30 2411.91 262.444  10
   1   8 -30 2210.60 269.565  13
   1  -8 -30 2994.63 326.923  15
  -1  -8 -30 2325.29 329.714   8
  -1   8 -30 2321.62 289.219  13
  -1   8 -30 2914.10 298.803   6
   1  -8 -30 2124.77 303.722   8
  -1  -8 -31 697.074 166.390  10
   1   8 -31 505.184 168.533  13
   1   8 -31 643.316 170.831   6
   1  -8 -31 789.076 223.583   8
   1  -8 -31 594.850 149.354  10
  -1   8 -31 688.634 146.936  14
  -1   8 -31 764.604 204.710   6
  -1   8 -31 928.807 202.858  13
  -1  -8 -31 614.781 233.229   8
   1   8 -32 54.1565 153.357  13
  -1   8 -32 204.145 146.853   6
   1  -8 -32 179.147 127.846  10
   1   8 -32-53.8120 133.101   6
   1  -8 -32-104.706 172.434   8
  -1  -8 -32 40.6525 179.868   8
  -1  -8 -32 131.564 126.816  10
  -1   8 -32 101.139 156.248  13
   1   8 -33 1019.57 175.000   6
  -1   8 -33 1238.16 210.197  13
  -1  -8 -33 823.075 220.153   8
   1  -8 -33 1205.70 170.063  10
   1  -8 -33 853.396 210.826   8
   1   8 -33 959.282 192.513  13
  -1  -8 -33 1036.87 171.312  10
   1   8 -34 1604.81 199.728   6
   1  -8 -34 1213.04 156.184  10
  -1  -8 -34 1378.01 166.838  10
  -1   8 -34 1110.53 194.775  13
  -1  -8 -34 1479.02 244.900   8
   1  -8 -34 1543.12 245.005   8
   1   8 -34 1346.11 191.627  13
  -1   8 -35 688.369 161.798  13
   1   8 -35 465.561 135.295  13
  -1  -8 -35 885.991 190.411   8
  -1  -8 -35 630.176 120.779  10
   1  -8 -35 761.310 183.402   8
  -1   8 -36 1.74615 100.559  13
  -1  -8 -36 90.3135 125.870   8
   1  -8 -36 145.197 135.722   8
   1   8 -36 75.9994 103.709  13
   1   8 -37 26.0277 85.7665  13
  -1   8 -37 47.4396 92.3531  13
   1  -8 -37 165.543 119.664   8
  -1  -8 -37 64.2392 109.658   8
   1   8 -38 1179.02 133.701  13
   1  -8 -38 1276.87 166.295   8
  -1  -8 -38 936.744 143.730   8
  -1   8 -38 1182.36 140.571  13
   1  -8 -39 927.771 124.845   8
  -1   8 -39 915.294 112.895  13
   1   8 -39 757.757 98.2240  13
  -1   9   0 170.436 97.4440   2
   1   9   0 42.3552 66.3488   2
   1   9   0 31.9671 89.4990   5
  -1   9   0 5.10510 92.1097   5
   1   9  -1 126929. 1470.88   2
   1   9   1 125956. 1681.57   5
  -1   9   1 119534. 1525.67   2
  -1   9  -1 125318. 1572.89   5
  -1   9  -1 120993. 1542.14   2
   1   9   1 127689. 1459.10   2
   1   9  -1 122910. 1654.44   5
  -1   9   1 123903. 1576.86   5
  -1   9   2 14999.6 473.875   5
   1   9   2 15283.4 519.786   5
  -1   9  -2 14757.1 456.372   2
   1   9  -2 15012.0 509.834   5
  -1   9  -2 15328.4 463.152   5
   1   9   2 15633.1 420.625   2
   1   9  -2 15649.6 431.861   2
   1   9   3 5280.96 309.350   5
  -1   9   3 5389.68 294.764   5
   1   9  -3 5502.33 257.183   2
  -1   9  -3 5090.90 272.673   2
   1   9  -3 5240.18 304.377   5
  -1   9  -3 5276.12 275.942   5
   1   9   3 5452.09 245.553   2
  -1   9  -4 33906.6 715.756   2
   1   9  -4 34258.9 674.676   2
   1   9  -4 32775.6 768.384   5
   1   9   4 32992.9 787.270   5
  -1   9   4 32600.7 735.015   5
  -1   9  -4 33894.4 713.110   5
   1   9   4 34312.1 645.113   2
  -1   9  -5 16713.2 492.979   5
   1   9  -5 16450.9 463.916   2
   1   9   5 16404.9 554.532   1
  -1   9   5 16010.8 511.949   5
   1   9  -5 16449.6 535.881   5
  -1   9  -5 16411.8 497.341   2
   1   9   5 16866.3 559.683   5
  -1   9   6 180749. 2094.91   1
   1   9  -6 182430. 1990.63   2
   1   9  -6 183177. 2167.12   5
  -1   9  -6 181245. 2072.43   2
  -1   9  -6 182766. 2062.61   5
   1   9   6 182927. 2235.89   1
   1   9  -7 25496.8 602.325   2
  -1   9  -7 25486.4 637.014   5
   1   9   7 24926.0 711.133   1
   1   9  -7 25070.4 677.982   5
  -1   9   7 24683.5 647.516   1
  -1   9  -7 25181.7 637.236   2
  -1   9  -8 549.101 112.460   5
  -1   9   8 729.722 127.895   1
   1   9  -8 580.254 111.930   2
   1   9   8 753.518 150.973   1
  -1   9  -8 910.722 146.990   2
   1   9  -8 837.005 149.749   5
  -1   9   9 1965.53 205.981   1
  -1   9  -9 1973.80 197.681   2
   1   9   9 2225.83 239.170   1
   1   9  -9 2251.43 219.761   5
  -1   9  -9 1924.71 186.828   5
   1   9  -9 2166.59 194.948   2
   1   9 -10 708.360 126.095   2
  -1   9 -10 1054.85 145.238   5
   1   9  10 931.625 183.340   1
   1   9 -10 847.081 154.985   5
  -1   9  10 1179.32 175.536   1
  -1   9 -10 906.259 153.775   2
  -1   9 -11 49233.6 984.323   2
   1   9  11 48394.3 1125.99   1
  -1   9 -11 49847.9 978.381   5
   1   9 -11 50483.1 1048.40   5
   1   9 -11 48941.5 944.210   2
  -1   9  11 49583.4 1058.08   1
  -1   9 -12 401.977 121.239   5
   1   9  12 298.812 145.459   1
  -1   9 -12 220.233 102.640   2
   1   9 -12 233.053 124.330   5
   1   9 -12 266.391 111.392   2
  -1   9  12 320.871 135.042   1
   1   9  13 30662.5 924.419   1
  -1   9 -13 29354.3 769.384   5
   1   9 -13 30554.4 830.413   5
  -1   9 -13 30319.0 788.862   2
   1   9 -13 29201.9 746.513   2
  -1   9  13 29919.0 868.561   1
  -1   9 -14 1588.52 192.777   5
  -1   9 -14 1503.38 200.336   2
   1   9  14 1415.76 238.054   1
   1   9 -14 1635.48 217.897   5
  -1   9  14 1809.67 242.986   1
   1   9  15 184.545 143.373   1
   1   9 -15 411.604 155.891   5
  -1   9  15 540.579 174.309   1
  -1   9 -15 402.831 148.067   2
  -1   9 -15 265.097 105.276   5
   1   9 -16 39246.4 994.656   5
  -1   9 -16 38921.8 956.614   2
  -1   9  16 38155.5 1099.17   1
  -1   9 -16 39603.2 923.278  14
   1   9 -16 37603.1 918.956   6
   1   9 -16 39080.2 929.945  14
  -1  -9 -16 39698.4 1034.94  10
  -1   9 -16 38219.6 938.278   5
   1   9  16 39047.8 1157.47   1
  -1   9 -16 38966.7 950.106   9
   1   9 -16 39047.8 945.931   9
   1  -9 -16 37852.1 1076.67  10
   1   9 -17 620.862 149.402   6
   1  -9 -17 589.316 144.573   8
  -1   9 -17 756.824 164.073   9
   1  -9 -17 576.519 194.798  10
  -1   9 -17 612.889 137.762   5
  -1  -9 -17 920.412 190.303   8
   1   9 -17 734.337 165.565   9
  -1   9 -17 709.140 152.281  14
   1  -9 -17 446.511 138.519  15
  -1  -9 -17 504.324 139.530  15
  -1  -9 -17 805.853 206.851  10
   1   9 -17 605.229 141.011  14
   1   9  17 866.893 220.855   1
   1   9 -17 765.505 179.816   5
  -1   9 -17 564.039 136.444  13
  -1   9  17 717.393 196.351   1
  -1   9 -17 632.209 141.126   6
   1  -9 -18 29346.5 848.844  15
   1  -9 -18 28564.6 946.187  10
   1   9 -18 29232.1 810.189  14
  -1   9 -18 28550.4 799.201  14
   1   9 -18 28563.1 880.748   5
  -1   9 -18 28682.2 794.240   6
  -1  -9 -18 28883.1 829.315  15
   1  -9 -18 29439.5 947.918   8
  -1   9  18 27955.8 990.983   1
   1   9 -18 25949.9 807.638  13
  -1   9 -18 28311.5 818.259   9
   1   9  18 29233.4 1047.28   1
  -1   9 -18 29015.7 846.300   5
  -1  -9 -18 29689.5 944.575   8
   1   9 -18 28223.3 811.781   6
  -1   9 -18 26267.3 806.046  13
  -1  -9 -18 27413.3 869.916  10
  -1   9  19 12683.3 700.416   1
  -1   9 -19 13340.3 544.401   6
  -1   9 -19 13256.5 570.246   5
   1   9  19 13486.9 726.703   1
   1  -9 -19 13177.8 580.271  15
  -1   9 -19 12422.8 566.265  13
   1   9 -19 13023.3 537.614  14
  -1   9 -19 13189.3 544.902  14
   1  -9 -19 13485.5 645.139  10
   1  -9 -19 12538.3 629.358   8
  -1  -9 -19 14019.2 660.454   8
  -1   9 -19 13876.4 570.619   9
   1   9 -19 12915.4 553.164   6
   1   9 -19 12150.6 553.133  13
  -1  -9 -19 13144.7 594.605  10
  -1  -9 -19 13735.8 576.622  15
   1   9 -19 14370.8 625.924   5
  -1  -9 -20 7841.36 509.781   8
  -1  -9 -20 6685.56 440.194  10
   1   9 -20 7164.71 449.118   5
   1   9 -20 6887.36 432.374  13
  -1   9 -20 6846.48 426.382  13
   1   9 -20 7242.41 404.275  14
  -1   9 -20 7189.04 419.778   9
  -1   9 -20 7597.63 441.706   5
   1   9 -20 7098.94 417.433   6
   1  -9 -20 7154.94 435.271  15
   1  -9  20 5708.36 448.003   1
   1   9  20 7281.75 558.327   1
  -1   9 -20 7514.20 413.915  14
   1  -9 -20 7163.31 481.996  10
  -1   9  20 7281.48 539.368   1
  -1   9 -20 6995.02 405.402   6
  -1  -9 -20 7567.84 439.909  15
   1  -9 -20 7183.24 490.837   8
   1   9 -21 4243.57 365.309   5
   1   9 -21 4249.22 348.500  13
  -1  -9 -21 4964.88 366.277  15
   1  -9 -21 4709.61 399.816  10
   1  -9  21 3917.36 376.197   1
  -1   9 -21 4136.27 320.664   6
   1   9 -21 5020.71 343.182  14
  -1   9 -21 5206.92 354.486  14
  -1   9  21 4164.41 428.390   1
  -1   9 -21 5134.84 365.744   9
  -1  -9 -21 4579.12 366.373  10
  -1   9 -21 4801.89 367.722  13
  -1   9 -21 4993.50 364.678   5
   1  -9 -21 4969.78 376.939  15
   1  -9 -21 4699.33 407.757   8
   1   9  21 5086.24 475.914   1
   1   9 -21 4839.62 355.786   6
  -1  -9 -21 4828.73 416.240   8
  -1  -9 -22 1474.16 229.919  15
  -1  -9 -22 1439.13 234.741  10
   1   9 -22 1355.60 204.334  14
   1   9 -22 1278.96 227.036   5
  -1   9 -22 1165.69 199.392   9
  -1   9 -22 1749.57 233.595  14
  -1  -9 -22 1476.61 259.585   8
   1  -9 -22 1281.46 241.523   8
   1  -9 -22 1420.82 246.592  10
   1   9  22 1274.08 286.720   1
   1  -9  22 1001.23 224.419   1
   1  -9 -22 1156.13 211.458  15
  -1   9  22 1199.87 271.904   1
  -1   9 -22 1289.64 223.740  13
  -1   9 -22 1242.23 201.887   6
   1   9 -22 1003.66 206.707  13
   1   9 -22 1206.71 214.774   6
   1   9 -23 476.551 173.474   5
  -1   9 -23 594.203 172.534  13
  -1   9 -23 450.639 155.557   6
  -1   9 -23 303.401 140.862  14
  -1  -9  23 2.01445 196.580   1
  -1   9 -23 493.478 155.917   9
   1   9 -23 179.498 123.659  13
   1   9 -23 322.803 141.167  14
   1   9 -23 281.915 139.361   6
   1  -9 -23 523.912 193.686  15
  -1  -9 -23 467.452 161.859  15
   1   9  23 508.495 218.702   1
   1  -9  23 143.384 151.374   1
  -1  -9 -23 321.936 185.876   8
  -1  -9 -23 443.964 188.577  10
  -1   9  23 189.817 144.921   1
   1  -9 -23 304.334 176.730  10
   1  -9 -23 662.390 227.568   8
  -1  -9 -24 19601.9 826.643   8
  -1   9 -24 19736.3 674.670  14
  -1  -9 -24 19605.8 744.071  10
  -1   9 -24 17912.4 723.996  13
   1   9 -24 20023.1 667.330  14
   1   9 -24 18930.2 698.296   6
  -1  -9 -24 19707.9 739.189  15
   1   9 -24 18094.6 733.474  13
   1  -9 -24 18357.9 723.986  15
   1  -9 -24 18601.1 739.030  10
  -1   9 -24 19300.4 700.239   6
   1  -9 -24 19149.4 823.860   8
  -1  -9 -25 5172.39 407.628  15
  -1   9 -25 4936.73 369.647   6
   1   9 -25 5228.05 339.463  14
   1   9 -25 5193.56 382.669   6
  -1  -9 -25 5084.74 399.330  10
  -1   9 -25 5024.17 357.528  14
   1  -9 -25 5249.61 403.510  15
   1  -9 -25 5185.77 449.509   8
  -1   9 -25 4599.99 384.496  13
   1  -9 -25 5029.72 396.442  10
   1   9 -25 4439.28 366.892  13
  -1  -9 -25 4979.84 446.357   8
  -1   9 -26 10396.0 559.370  13
  -1  -9 -26 11483.2 642.475   8
  -1   9 -26 11722.3 554.407   6
   1   9 -26 11700.5 589.807  13
   1  -9 -26 11301.8 579.570  15
   1  -9 -26 12002.2 580.735  10
  -1  -9 -26 11754.5 573.416  10
   1   9 -26 11810.7 499.955  14
   1   9 -26 12591.6 573.622   6
  -1   9 -26 11857.6 515.960  14
   1  -9 -26 10893.1 625.981   8
   1   9 -27 20059.8 716.395   6
   1   9 -27 18729.6 739.334  13
  -1   9 -27 17678.4 726.384  13
   1  -9 -27 18595.3 712.981  10
  -1   9 -27 18974.5 707.697   6
  -1   9 -27 19069.7 653.424  14
   1   9 -27 19190.2 630.216  14
   1  -9 -27 18572.4 808.323   8
  -1  -9 -27 19956.6 830.882   8
   1  -9 -27 19575.5 750.997  15
  -1  -9 -27 18530.3 699.950  10
   1  -9 -28 8556.68 475.497  10
   1   9 -28 9152.65 491.716   6
   1  -9 -28 8404.79 552.369   8
  -1   9 -28 8981.36 488.294   6
   1  -9 -28 9334.43 532.192  15
  -1   9 -28 8567.25 429.606  14
   1   9 -28 8344.57 493.699  13
   1   9 -28 8604.71 414.240  14
  -1  -9 -28 8260.26 475.106  10
  -1   9 -28 7834.98 487.036  13
  -1  -9 -28 9103.42 571.229   8
   1  -9 -29 8153.71 486.255  15
  -1  -9 -29 7467.90 438.772  10
  -1  -9 -29 7516.74 513.070   8
  -1   9 -29 7504.55 465.046  13
   1   9 -29 6847.06 444.460  13
  -1   9 -29 7224.09 435.086   6
  -1   9 -29 7963.24 402.401  14
   1  -9 -29 7159.04 500.811   8
   1   9 -29 7378.41 370.250  14
   1  -9 -29 7170.96 424.855  10
   1   9 -29 7535.35 445.325   6
  -1   9 -30 165.562 163.029  13
   1  -9 -30 316.180 188.224   8
   1   9 -30-40.1499 155.385  13
   1   9 -30 234.501 168.831   6
  -1  -9 -30 165.401 145.212  10
   1  -9 -30 308.579 164.930  10
  -1   9 -30 241.700 112.180  14
  -1   9 -30 230.512 173.687   6
  -1  -9 -30 273.351 219.010   8
  -1   9 -31 7931.55 367.161  14
   1   9 -31 7642.73 444.395  13
  -1   9 -31 8183.72 472.533  13
  -1  -9 -31 8255.14 514.812   8
   1  -9 -31 8281.76 422.576  10
   1  -9 -31 7920.60 502.691   8
   1   9 -31 8368.42 436.714   6
  -1   9 -31 7556.09 424.949   6
  -1  -9 -31 8266.91 424.715  10
  -1  -9 -32 2017.84 277.206   8
   1  -9 -32 2061.67 219.865  10
  -1  -9 -32 2176.85 227.607  10
  -1   9 -32 1597.84 162.877  14
   1   9 -32 1725.47 216.877  13
  -1   9 -32 1899.46 229.038   6
   1  -9 -32 1657.34 255.462   8
  -1   9 -32 1908.77 243.344  13
   1   9 -32 2137.97 234.465   6
   1   9 -33 7033.93 391.884  13
   1  -9 -33 6902.21 445.059   8
  -1  -9 -33 7448.02 449.225   8
  -1   9 -33 7188.60 408.091  13
  -1  -9 -33 6843.02 353.389  10
   1   9 -33 6643.71 367.508   6
   1  -9 -33 6653.41 335.089  10
  -1  -9 -34 437.510 169.295   8
   1   9 -34 348.307 132.136   6
  -1   9 -34 319.570 140.530  13
   1   9 -34 458.508 133.195  13
   1  -9 -34 316.524 106.298  10
  -1  -9 -34 299.178 103.949  10
   1  -9 -34 362.405 153.577   8
   1  -9 -35 575.910 160.788   8
  -1   9 -35 598.552 142.345  13
  -1  -9 -35 638.117 155.641   8
   1   9 -35 519.180 126.379  13
  -1  -9 -35 557.970 109.745  10
   1  -9 -35 75.2279 33.9216  10
   1   9 -36 7368.52 329.201  13
  -1   9 -36 7428.25 340.865  13
   1  -9 -36 6956.54 360.364   8
  -1  -9 -36 7221.08 371.251   8
   1   9 -37 216.358 80.3376  13
  -1  -9 -37 300.715 113.174   8
   1  -9 -37 310.484 109.124   8
  -1   9 -37 243.974 92.2208  13
   1  -9 -38 4385.61 241.098   8
  -1   9 -38 4218.02 215.570  13
   1   9 -38 4154.00 202.444  13
  -1  10   0-185.773 115.050   5
   1  10   0-60.5930 70.4577   2
  -1  10   0-66.4225 97.3824   2
   1  10   0-6.72735 101.356   5
  -1  10   1 9971.66 395.784   2
  -1  10   1 10941.2 424.592   5
   1  10  -1 10491.4 454.077   5
   1  10  -1 10309.5 368.518   2
  -1  10  -1 10165.7 402.638   2
   1  10   1 10632.2 457.640   5
   1  10   1 10430.7 366.255   2
  -1  10  -1 10484.0 406.764   5
  -1  10  -2 2738.81 215.285   5
   1  10   2 2886.83 194.452   2
  -1  10   2 2499.86 198.181   2
   1  10  -2 2934.25 253.401   5
  -1  10  -2 2795.19 217.201   2
  -1  10   2 2650.21 220.148   5
   1  10   2 2630.92 248.700   5
   1  10  -2 2740.16 193.847   2
   1  10   3 14698.8 435.867   2
   1  10   3 14111.1 542.772   5
  -1  10  -3 15286.8 491.192   5
   1  10  -3 14445.8 447.380   2
  -1  10   3 14167.8 498.893   5
  -1  10  -3 14331.5 481.780   2
  -1  10   3 13731.7 469.671   2
   1  10  -3 14363.7 533.356   5
   1  10  -4 20.1752 73.7391   2
   1  10   4 89.0899 65.6263   2
  -1  10  -4 60.8525 83.2846   5
  -1  10   4 145.274 98.3079   5
   1  10  -4 75.7225 101.184   5
   1  10   4 224.592 108.296   5
  -1  10  -4 298.404 117.801   2
  -1  10  -5 17341.0 530.146   5
   1  10  -5 16270.7 490.299   2
   1  10  -5 16448.5 563.848   5
   1  10   5 15929.7 593.262   5
  -1  10   5 16379.2 547.664   5
  -1  10  -5 16354.2 527.068   2
   1  10   5 16547.1 466.503   2
   1  10  -6 39045.0 793.764   2
  -1  10  -6 40102.6 850.373   5
   1  10  -6 40337.6 917.372   5
  -1  10  -6 39777.4 849.005   2
  -1  10   6 39057.7 880.736   5
   1  10   6 38220.9 739.326   2
   1  10   6 38220.2 946.539   5
   1  10  -7 10819.7 473.668   5
   1  10   7 9965.80 484.200   5
  -1  10   7 10463.8 448.951   5
  -1  10  -7 10574.3 429.727   5
   1  10   7 10784.0 494.704   1
   1  10  -7 10538.7 405.793   2
  -1  10  -7 10740.1 435.038   2
   1  10  -8 139.233 104.935   5
   1  10  -8 247.665 97.2647   2
  -1  10  -8 234.933 95.4596   5
  -1  10  -8 91.7779 89.5059   2
   1  10   8 197.758 124.320   1
  -1  10   8 214.539 92.4090   1
  -1  10   9 409.400 122.380   1
  -1  10  -9 343.452 114.636   2
   1  10  -9 166.557 116.749   5
   1  10   9 387.846 136.014   1
  -1  10  -9 484.528 121.974   5
   1  10  -9 500.308 128.876   2
   1  10 -10 25902.7 685.870   2
  -1  10  10 25267.6 748.799   1
   1  10  10 26170.8 818.804   1
  -1  10 -10 26275.1 710.871   5
  -1  10 -10 26482.4 720.826   2
   1  10 -10 26268.4 766.822   5
  -1  10  11 17683.8 639.196   1
   1  10 -11 18200.4 583.940   2
  -1  10 -11 17569.9 597.823   2
  -1  10 -11 17727.8 592.347   5
   1  10  11 17772.9 693.637   1
   1  10 -11 18244.3 641.966   5
   1  10 -12 4462.64 332.896   5
   1  10 -12 4701.77 305.912   2
  -1  10  12 4537.38 333.579   1
  -1  10 -12 4519.33 304.934   5
   1  10  12 4641.83 366.569   1
  -1  10 -12 4771.57 325.675   2
   1  10 -13 104.775 113.458   2
   1  10 -13 26.6941 118.666   5
   1  10 -13 236.276 140.980   9
  -1  10 -13 17.4985 109.453   2
  -1  10 -13 117.951 103.624   9
  -1  10 -13-22.3747 118.015  14
  -1  10 -13 89.0859 106.680   5
  -1  10  13 5.76610 110.433   1
   1  10  13-55.5928 139.792   1
   1  10 -14 19582.1 650.962   6
  -1  10 -14 19939.8 665.696   5
  -1 -10 -14 21221.3 759.049  10
  -1  10 -14 21395.6 674.943  14
   1 -10 -14 20875.8 814.112  10
  -1 -10 -14 22148.8 778.429   8
   1  10 -14 20878.5 722.102   5
   1  10 -14 22076.4 697.268  14
  -1  10  14 20509.9 764.919   1
   1  10  14 20398.9 811.670   1
  -1  10 -14 20388.3 682.033   2
   1  10 -14 22479.7 716.944   9
  -1  10 -14 20755.1 692.349   9
   1  10 -15 9212.31 459.165  14
  -1 -10 -15 9395.80 519.842   8
  -1  10 -15 8684.38 456.776   2
  -1  10  15 9072.28 528.187   1
   1  10 -15 8780.56 439.304   6
  -1  10 -15 7916.55 423.391  13
   1 -10 -15 9463.98 569.346  10
  -1  10 -15 8614.11 451.701   9
  -1  10 -15 9097.66 449.099   5
   1 -10 -15 9554.63 515.318   8
  -1  10 -15 9718.23 461.032  14
  -1 -10 -15 9200.84 444.207  15
  -1 -10 -15 9248.45 512.316  10
  -1  10 -15 9041.31 430.386   6
   1  10 -15 8913.80 478.461   5
   1  10  15 8964.49 556.365   1
   1 -10 -15 9098.49 448.336  15
   1  10 -15 9258.27 471.147   9
   1  10 -16 3839.07 299.732   6
  -1  10 -16 3467.80 294.077   5
  -1  10 -16 3264.65 284.486  13
  -1 -10 -16 3481.50 288.693  15
   1  10 -16 3632.68 290.446  14
  -1  10 -16 3486.52 298.873   9
  -1 -10 -16 3921.72 353.642   8
  -1  10 -16 3083.74 263.718   6
  -1 -10 -16 4090.69 361.618  10
   1  10 -16 3392.57 280.343  13
  -1  10  16 3640.08 353.278   1
  -1  10 -16 3844.93 323.653   2
  -1  10 -16 3669.88 289.780  14
   1 -10 -16 3220.12 323.473   8
   1 -10 -16 3462.82 294.228  15
   1  10 -16 3569.11 320.574   5
   1  10  16 3752.57 392.875   1
   1 -10 -16 3679.32 378.524  10
   1  10 -17 10921.3 517.815  13
  -1  10 -17 12112.3 547.702   9
  -1  10 -17 11865.9 528.042  14
   1  10 -17 11832.3 565.783   5
   1  10  17 11052.3 655.595   1
  -1 -10 -17 12463.0 623.729   8
  -1 -10 -17 12291.3 531.656  15
   1  10 -17 12371.2 536.816  14
  -1  10 -17 11908.9 531.635   5
  -1  10 -17 11513.5 505.429   6
   1 -10 -17 11787.7 607.166   8
   1 -10 -17 12567.6 645.674  10
  -1  10 -17 11268.8 527.040  13
   1  10 -17 11831.5 528.283   6
  -1  10  17 12109.1 649.602   1
  -1 -10 -17 12839.2 606.570  10
   1 -10 -17 12053.6 537.978  15
   1 -10 -18 3385.58 299.539  15
   1  10 -18 3500.54 326.381   5
  -1  10 -18 3001.49 288.277   5
  -1 -10 -18 3413.46 301.117  15
   1  10 -18 3131.23 297.289  13
  -1 -10 -18 3763.59 371.560   8
   1  10  18 3248.56 394.611   1
  -1  10 -18 3286.01 311.663  13
   1  10 -18 3615.98 303.046  14
  -1  10 -18 3384.55 299.759   9
   1 -10 -18 3129.15 328.683   8
  -1 -10 -18 3198.55 323.388  10
  -1  10 -18 3219.80 281.436   6
  -1  10  18 2941.56 343.390   1
   1  10 -18 3558.14 303.201   6
   1 -10 -18 3068.33 334.364  10
  -1  10 -18 3314.32 293.797  14
   1  10  19 2743.27 374.095   1
  -1  10 -19 2974.61 287.539   5
  -1 -10 -19 3026.24 293.968  15
   1 -10 -19 3221.46 345.724   8
  -1  10 -19 3620.46 319.428   9
  -1  10 -19 2903.58 274.547   6
  -1 -10 -19 3623.88 353.738  10
  -1 -10 -19 3673.52 370.116   8
   1  10 -19 2936.11 288.745  13
  -1  10 -19 3149.38 292.704  14
   1  10 -19 3239.97 319.193   5
   1 -10 -19 3286.67 308.859  15
   1  10 -19 3333.31 299.716   6
   1  10 -19 3463.00 305.547  14
   1 -10 -19 3075.34 351.042  10
  -1  10 -19 3260.66 310.179  13
  -1  10  19 3029.54 356.800   1
   1  10  20 7772.46 592.884   1
   1 -10 -20 8027.00 466.377  15
   1  10 -20 7355.57 428.108  14
  -1  10 -20 8326.97 447.081   6
   1  10 -20 7894.24 485.348   5
  -1  10 -20 7437.76 462.113  13
   1 -10 -20 7898.28 526.154   8
  -1  10 -20 8428.81 472.214   9
  -1  10 -20 7861.86 454.787   5
   1 -10 -20 7746.87 516.907  10
   1  10 -20 7498.59 462.788  13
   1  10 -20 7911.17 452.522   6
  -1 -10 -20 7609.36 481.177  10
  -1  10 -20 8350.05 448.886  14
  -1 -10 -20 8242.92 464.912  15
  -1 -10 -20 7921.05 533.313   8
   1  10 -21 20561.7 773.795  13
  -1 -10 -21 22369.1 758.632  15
   1 -10 -21 23182.8 855.283  10
   1  10 -21 21738.5 751.804   6
  -1  10 -21 21532.0 781.180  13
   1 -10 -21 20532.2 858.142   8
   1  10 -21 21562.0 822.602   5
   1  10  21 21602.4 1001.44   1
  -1 -10 -21 22924.9 899.331   8
  -1 -10 -21 22019.8 794.205  10
  -1  10 -21 21276.1 723.365   6
  -1  10 -21 23011.1 743.938  14
  -1  10 -21 22519.7 768.964   9
   1  10 -21 22646.6 731.870  14
   1 -10 -21 21620.3 762.646  15
   1 -10 -22 4380.48 410.628   8
  -1 -10 -22 4265.56 407.872   8
  -1  10 -22 3612.75 339.715  13
   1 -10 -22 4293.26 355.883  15
   1  10 -22 4280.85 344.884   6
  -1  10 -22 4225.57 336.965  14
   1 -10 -22 3677.52 362.859  10
  -1 -10 -22 4267.62 359.792  15
   1  10 -22 4138.65 328.960  14
   1  10 -22 3635.38 347.465   5
  -1  10 -22 3844.44 328.248   6
  -1 -10 -22 3911.78 374.478  10
   1  10  22 3936.53 455.156   1
  -1  10 -22 4334.38 359.371   9
   1  10 -22 3535.12 330.187  13
  -1  10 -23 9536.46 539.658  13
   1  10 -23 9710.83 537.767  13
   1 -10 -23 9911.90 529.566  15
   1  10 -23 10738.6 503.514  14
   1 -10 -23 10102.3 611.882   8
  -1  10 -23 10370.2 505.108  14
  -1  10 -23 9508.15 495.792   6
  -1 -10 -23 10406.7 614.726   8
  -1 -10 -23 10261.8 535.158  15
  -1 -10 -23 10381.8 554.722  10
   1  10 -23 10126.1 521.709   6
   1 -10 -23 10221.0 564.550  10
  -1  10 -24 1120.05 191.532  14
   1 -10 -24 1221.39 254.874  10
  -1 -10 -24 1371.24 256.816   8
   1  10 -24 1124.18 203.542  13
  -1 -10 -24 1132.32 220.367  10
   1 -10 -24 1322.31 255.146   8
  -1  10 -24 963.497 214.089  13
   1  10 -24 1372.77 227.303   6
   1 -10 -24 1295.84 242.282  15
  -1  10 -24 1235.57 209.580   6
   1  10 -24 1562.48 222.437  14
   1 -10 -25 3159.56 354.715   8
   1  10 -25 3449.72 321.144   6
  -1  10 -25 3415.07 310.763   6
   1  10 -25 3268.73 323.413  13
  -1 -10 -25 3615.82 337.701  10
  -1  10 -25 3386.61 294.574  14
  -1  10 -25 3017.36 328.745  13
   1  10 -25 3565.60 290.019  14
   1 -10 -25 3504.05 350.215  15
   1 -10 -25 3528.86 349.421  10
  -1 -10 -25 3742.58 391.735   8
   1 -10 -26 397.473 216.502   8
  -1  10 -26 137.032 152.500   6
  -1 -10 -26 332.291 209.348   8
  -1 -10 -26 251.553 168.297  10
  -1  10 -26 56.6673 137.837  14
  -1  10 -26-24.9629 164.989  13
   1  10 -26-65.7567 128.728  14
   1  10 -26 95.1487 164.448   6
   1 -10 -26 281.863 170.848  10
   1 -10 -26-39.8973 173.379  15
   1  10 -26 20.6155 160.656  13
   1  10 -27-34.9902 155.113  13
  -1 -10 -27 76.6533 161.077  10
  -1  10 -27-28.9541 123.339  14
   1 -10 -27 105.829 188.118   8
  -1  10 -27 206.931 162.321   6
   1 -10 -27-54.7952 176.149  10
  -1  10 -27-13.8728 166.235  13
   1  10 -27 61.9298 163.553   6
   1 -10 -27-13.8076 165.643  15
  -1 -10 -27-13.5477 188.569   8
   1  10 -27 50.6235 113.554  14
  -1  10 -28 378.724 190.538  13
   1 -10 -28-25.6005 162.069  15
   1 -10 -28 275.440 187.095   8
   1  10 -28-230.871 180.715  13
   1 -10 -28 145.385 166.199  10
  -1  10 -28 6.54146 121.899  14
   1  10 -28 166.451 111.998  14
   1  10 -28 142.734 161.977   6
  -1 -10 -28 259.158 200.928   8
  -1  10 -28 120.056 159.270   6
  -1 -10 -28 115.855 168.711  10
   1 -10 -29 2978.60 292.469  10
  -1 -10 -29 3559.92 372.703   8
  -1  10 -29 2875.49 250.540  14
  -1 -10 -29 3002.93 292.575  10
   1 -10 -29 2749.65 334.986   8
   1  10 -29 2708.95 283.866  13
   1  10 -29 3117.70 243.653  14
  -1  10 -29 3292.91 309.399   6
   1  10 -29 3046.30 293.188   6
  -1  10 -29 3040.49 306.510  13
  -1 -10 -30 1063.78 201.429  10
   1 -10 -30 1085.94 203.632  10
  -1  10 -30 963.325 203.103  13
  -1  10 -30 1006.64 207.236   6
   1  10 -30 920.065 197.261   6
  -1 -10 -30 941.481 225.422   8
   1  10 -30 971.217 145.320  14
   1 -10 -30 907.107 206.216   8
  -1  10 -30 1102.83 163.824  14
   1  10 -30 886.743 178.313  13
  -1 -10 -31 2789.18 317.361   8
   1 -10 -31 2467.26 289.978   8
   1  10 -31 2629.27 260.353   6
  -1  10 -31 2560.06 214.768  14
  -1  10 -31 2654.36 282.426  13
  -1  10 -31 2763.65 271.631   6
  -1 -10 -31 2651.81 257.737  10
   1  10 -31 2505.74 262.427  13
   1 -10 -31 2468.94 244.084  10
  -1 -10 -32 325.928 157.686   8
  -1  10 -32 343.500 95.4293  14
   1 -10 -32 440.381 136.857  10
  -1 -10 -32 232.176 134.125  10
   1  10 -32 441.562 139.030  13
  -1  10 -32 418.621 154.543  13
   1  10 -32 580.807 165.431   6
   1 -10 -32 228.040 140.349   8
   1 -10 -33 4353.47 267.066  10
  -1  10 -33 4392.58 305.219  13
   1  10 -33 4951.63 304.326   6
  -1 -10 -33 4668.00 284.933  10
  -1 -10 -33 4236.26 335.234   8
   1  10 -33 4368.18 301.616  13
   1 -10 -33 4219.41 329.737   8
  -1 -10 -34-16.1330 122.696   8
   1 -10 -34 3.43088 120.263   8
   1  10 -34 123.516 100.472  13
  -1 -10 -34 67.5630 92.5488  10
  -1  10 -34 26.7179 99.9025  13
   1 -10 -34 137.743 89.4031  10
   1 -10 -35 1670.23 194.209   8
   1  10 -35 1848.10 177.152  13
  -1  10 -35 1866.56 183.460  13
  -1 -10 -35 1756.94 153.934  10
  -1 -10 -35 1768.11 202.356   8
   1 -10 -36-57.1459 82.8606   8
  -1  10 -36 29.7440 78.6521  13
   1  10 -36 64.4792 66.1573  13
  -1 -10 -36 27.0399 28.3623  10
  -1  10 -37 471.900 84.5527  13
  -1  11   0 3.23242 98.0098   2
   1  11   0 95.2847 89.0675   2
  -1  11   0-35.2917 99.2495   5
   1  11   0-46.3084 109.835   5
  -1  11  -1 26334.0 693.241   2
   1  11   1 26235.3 779.378   5
   1  11  -1 26914.8 648.027   2
  -1  11   1 26134.5 687.445   2
   1  11  -1 26009.0 762.470   5
  -1  11   1 26746.3 718.086   5
   1  11   1 26674.6 636.644   2
  -1  11  -1 26797.6 714.365   5
  -1  11   2 66763.3 1164.37   2
  -1  11  -2 68539.0 1194.37   5
   1  11   2 66183.4 1294.86   5
  -1  11  -2 67819.3 1176.18   2
   1  11  -2 68141.7 1104.20   2
  -1  11   2 68868.1 1217.17   5
   1  11  -2 67839.3 1281.15   5
   1  11   2 69251.2 1086.22   2
   1  11   3 3217.25 215.917   2
  -1  11  -3 3559.97 255.725   2
   1  11  -3 3328.24 237.942   2
   1  11  -3 3032.68 266.845   5
  -1  11   3 3438.90 248.967   2
  -1  11   3 3301.84 256.780   5
   1  11   3 3181.20 276.648   5
  -1  11  -3 3229.72 248.138   5
   1  11   4 8754.76 449.755   5
  -1  11   4 8426.23 408.744   5
  -1  11  -4 8430.72 390.960   2
  -1  11   4 8736.23 394.569   2
   1  11  -4 8652.76 373.284   2
   1  11  -4 8882.06 437.017   5
  -1  11  -4 8367.20 393.758   5
   1  11  -5 65.3214 82.6295   2
  -1  11  -5 126.000 88.8948   5
  -1  11   5 66.0207 95.3959   2
   1  11  -5 125.908 105.103   5
  -1  11  -5 34.3868 104.408   2
  -1  11   5 47.8085 97.3748   5
   1  11   5 113.457 102.672   5
   1  11   6 39559.6 997.225   5
  -1  11  -6 38253.0 882.239   2
  -1  11   6 39418.2 937.300   5
  -1  11  -6 39168.9 886.984   5
   1  11  -6 40265.1 853.267   2
   1  11  -6 39556.7 965.096   5
  -1  11   7-9.43910 91.9338   5
  -1  11  -7-43.2554 111.601   2
   1  11  -7 81.2414 109.198   5
  -1  11  -7-38.2453 107.384   5
   1  11  -7 28.9479 80.1732   2
   1  11   7 99.6629 116.855   5
   1  11  -8 3743.43 270.372   2
  -1  11   8 3804.68 296.268   5
   1  11   8 4072.20 337.252   5
  -1  11  -8 3713.52 279.622   2
  -1  11  -8 3647.55 269.557   5
   1  11  -8 3992.34 310.466   5
  -1  11  -9 25323.0 725.572   5
  -1  11  -9 25180.5 725.748   2
   1  11  -9 25835.4 704.359   2
   1  11  -9 26828.7 803.197   5
  -1  11   9 25613.5 787.867   5
   1  11   9 25596.7 843.141   5
   1  11 -10 1611.53 190.867   2
  -1  11 -10 1374.17 188.726  14
   1  11 -10 1659.54 221.039  14
  -1  11  10 1310.00 201.819   5
   1  11  10 1329.78 220.599   1
  -1  11 -10 1427.67 176.305   5
  -1  11 -10 1444.63 195.804   2
   1  11 -10 1420.61 204.971   5
  -1  11 -10 1455.41 204.722   9
   1  11  10 1557.25 242.673   5
   1  11 -10 2005.55 235.068   9
   1  11 -11 67174.8 1296.86   9
  -1  11 -11 60807.9 1217.22  14
   1  11 -11 61288.2 1182.04   2
   1  11 -11 62498.5 1300.41   5
  -1  11 -11 63147.8 1216.63   5
   1  11  11 62511.1 1303.06  12
  -1  11 -11 62013.5 1223.86   2
  -1  11  11 61434.3 1284.17  12
  -1 -11 -11 65067.3 1382.22  10
   1 -11 -11 63944.3 1488.69  10
  -1  11 -11 65185.7 1278.73   9
   1  11 -11 62393.9 1254.83  14
   1  11  11 63369.9 1412.05   1
  -1  11 -12 705.464 145.055   5
   1  11 -12 613.363 168.939  14
  -1  11  12 793.844 178.003  12
   1  11 -12 842.769 170.479   5
   1  11  12 773.452 194.502   1
  -1  11 -12 621.939 137.286  13
  -1  11 -12 952.206 153.025   6
  -1  11 -12 717.238 155.508  14
  -1 -11 -12 1015.11 232.695  10
  -1  11 -12 711.781 160.149   2
  -1 -11 -12 965.547 178.794   8
   1  11 -12 739.410 151.911   6
   1 -11 -12 662.600 202.078  10
   1  11 -12 677.355 141.030   2
   1  11  12 951.203 199.910  12
  -1  11 -12 929.041 185.250   9
  -1  11 -13 1161.19 172.674  14
   1 -11 -13 1345.28 259.932  10
   1  11  13 1158.42 223.548   1
   1  11 -13 1294.26 205.748  14
  -1  11 -13 1359.55 193.637   5
  -1 -11 -13 1432.82 239.836  10
  -1  11 -13 1232.36 192.036   2
   1  11  13 1120.93 193.940  12
  -1  11 -13 1444.05 186.112   6
  -1  11  13 1267.41 208.175  12
   1  11 -13 1391.02 218.088   5
  -1  11 -13 1527.42 221.290   9
   1  11 -13 1153.35 181.580   6
  -1 -11 -13 1199.07 198.352   8
  -1  11 -13 825.270 146.820  13
  -1  11 -14 4661.52 350.084   9
   1 -11 -14 4390.99 352.765   8
   1  11  14 4519.67 344.798  12
   1  11 -14 4246.61 346.034   5
   1  11 -14 3963.84 321.770  14
  -1  11 -14 4548.25 343.097   2
  -1  11 -14 3778.25 297.077  13
   1 -11 -14 4574.02 409.683  10
  -1 -11 -14 4570.74 374.079   8
  -1  11  14 4392.81 332.188  12
  -1 -11 -14 4691.83 385.744  10
  -1  11 -14 3770.52 301.286   5
   1  11 -14 4404.73 317.467   6
   1  11  14 4010.67 394.912   1
  -1  11 -14 4290.33 298.052   6
  -1  11 -14 4489.13 329.931  14
   1 -11 -15 2252.74 320.458  10
  -1  11 -15 2651.52 277.579   9
   1  11  15 1828.02 285.050   1
   1  11 -15 2150.18 239.554   6
   1 -11 -15 2420.21 275.424   8
  -1  11 -15 2031.08 240.339   2
  -1  11 -15 2072.60 235.812  13
   1  11 -15 2282.04 266.358   5
  -1 -11 -15 2166.96 274.792   8
   1  11 -15 2213.19 256.747  14
  -1 -11 -15 2462.46 291.077  10
  -1  11  15 2563.28 263.641  12
   1  11  15 2558.06 265.334  12
  -1  11 -15 2358.15 248.973  14
  -1  11 -15 1784.48 208.706   6
   1 -11 -15 2366.30 237.773  15
   1  11 -16 3258.08 287.114   6
  -1  11 -16 3152.97 290.938  14
   1  11 -16 2867.70 303.803   5
  -1  11 -16 2513.73 240.591   6
  -1 -11 -16 2896.30 310.446   8
   1  11 -16 3041.03 283.271  14
   1 -11 -16 3082.38 370.469  10
   1 -11 -16 2989.72 283.146  15
   1  11  16 2772.85 275.861  12
  -1  11 -16 2258.16 243.984  13
   1 -11 -16 3350.09 338.902   8
  -1  11 -16 3084.66 288.912   9
  -1 -11 -16 3171.93 333.033  10
  -1  11 -16 2847.35 286.663   2
  -1 -11 -16 2846.06 260.302  15
   1  11  16 2401.56 331.176   1
   1 -11 -17 543.572 246.123  10
  -1 -11 -17 333.526 134.295  15
   1  11 -17 55.2511 129.056  13
   1 -11 -17 291.913 144.737   8
   1  11 -17 91.0168 131.067   5
   1  11 -17 86.1126 127.925  14
  -1  11 -17 171.703 136.574   9
  -1 -11 -17 189.599 155.892   8
  -1  11 -17 249.574 116.480   6
  -1 -11 -17 378.651 177.245  10
   1  11  17 51.9090 120.239  12
   1  11 -17 300.439 126.259   6
  -1  11 -17 62.4105 115.424  13
   1 -11 -17 201.291 126.583  15
   1  11  17 249.922 187.817   1
  -1  11 -17 325.571 145.171  14
   1  11  18 3333.75 413.895   1
   1 -11 -18 3027.94 281.995  15
   1 -11 -18 4217.44 417.026  10
   1  11 -18 3211.33 297.374   6
  -1 -11 -18 3518.10 353.322   8
  -1  11 -18 3557.00 330.503   9
   1  11 -18 3327.73 310.061  14
   1  11 -18 2778.74 271.410  13
  -1 -11 -18 3395.15 310.775  15
  -1  11 -18 2861.69 289.281  13
  -1 -11 -18 3329.30 335.546  10
   1  11 -18 3385.03 332.434   5
  -1  11 -18 3346.22 288.271   6
   1 -11 -18 3144.85 342.704   8
  -1  11 -18 3843.84 320.400  14
  -1 -11 -19 5110.47 402.312  10
  -1  11 -19 4968.81 351.145   6
   1 -11 -19 5036.47 429.815   8
  -1 -11 -19 4926.71 428.158   8
  -1 -11 -19 5032.59 364.418  15
  -1  11 -19 5082.24 385.840   9
   1 -11 -19 4686.95 359.009  15
   1  11 -19 4901.15 360.922  14
   1  11 -19 4186.58 347.041  13
  -1  11 -19 4445.29 358.193  13
   1  11 -19 4485.56 375.328   5
  -1  11 -19 5232.06 375.560  14
   1  11 -19 5010.24 365.136   6
   1 -11 -19 5250.11 442.960  10
   1  11  19 4440.63 456.663   1
  -1 -11 -20 3346.97 314.925  15
   1  11 -20 3375.31 313.324  14
  -1 -11 -20 3406.42 369.461   8
   1 -11 -20 3294.48 356.149   8
  -1  11 -20 3407.82 330.999   9
  -1  11 -20 3861.31 328.062  14
   1  11 -20 2650.13 284.455  13
   1 -11 -20 3535.25 375.071  10
  -1 -11 -20 3585.18 353.333  10
   1  11 -20 2909.65 306.403   5
   1 -11 -20 3141.09 310.861  15
  -1  11 -20 3195.03 297.131   6
  -1  11 -20 2995.16 304.376  13
   1  11 -20 3421.67 319.818   6
   1  11  20 2708.41 390.780   1
  -1  11 -21 19191.8 692.951   6
  -1  11 -21 18467.3 743.987  13
   1 -11 -21 19945.8 801.204  10
  -1 -11 -21 20642.9 784.729  10
  -1 -11 -21 19906.9 851.897   8
  -1  11 -21 20468.5 714.376  14
   1 -11 -21 18866.1 708.797  15
   1  11 -21 18110.6 728.791  13
   1  11 -21 19800.4 720.765   6
   1  11 -21 19579.3 702.519  14
   1 -11 -21 19809.4 841.621   8
   1  11 -22 2652.66 286.397  14
   1 -11 -22 2543.66 291.022  15
   1 -11 -22 2326.23 300.226  10
  -1  11 -22 2245.60 280.140  13
  -1  11 -22 3020.24 305.844  14
  -1 -11 -22 2694.76 330.008  10
   1  11 -22 2242.95 269.913   6
  -1 -11 -22 2433.61 338.978   8
   1 -11 -22 2430.44 328.144   8
  -1  11 -22 2303.12 268.050   6
   1  11 -22 2116.40 268.094  13
   1  11 -23 22441.0 764.454   6
   1 -11 -23 21651.8 769.402  15
   1 -11 -23 23429.3 847.904  10
  -1 -11 -23 21849.5 899.888   8
  -1  11 -23 22825.7 751.990  14
  -1  11 -23 20150.7 790.798  13
   1 -11 -23 21539.0 888.653   8
   1  11 -23 20052.0 782.882  13
  -1  11 -23 22448.0 756.031   6
   1  11 -23 22250.4 731.776  14
  -1 -11 -23 22529.6 809.500  10
   1  11 -24 13639.9 562.816  14
  -1  11 -24 12981.1 625.797  13
  -1  11 -24 14143.7 584.974  14
   1 -11 -24 13391.7 605.383  15
  -1 -11 -24 13374.2 623.223  10
   1 -11 -24 13798.1 643.255  10
   1 -11 -24 13086.0 694.518   8
   1  11 -24 13566.6 595.573   6
  -1 -11 -24 13039.0 694.908   8
   1  11 -24 12408.9 614.639  13
  -1  11 -24 13445.5 581.802   6
   1  11 -25 37.7297 148.883   6
   1  11 -25-19.2420 142.085  14
   1 -11 -25-261.166 184.301   8
  -1 -11 -25 69.9276 183.434   8
   1 -11 -25 80.5169 177.215  10
   1  11 -25 51.7884 160.407  13
  -1  11 -25 5.66934 143.900   6
  -1  11 -25-106.729 163.546  13
  -1  11 -25 97.7005 136.317  14
  -1 -11 -25 213.604 192.041  10
   1 -11 -25-25.7564 159.603  15
   1  11 -26 23225.6 766.375   6
   1 -11 -26 23465.2 804.327  10
  -1 -11 -26 24316.8 915.164   8
  -1  11 -26 23932.9 768.611   6
   1 -11 -26 23093.0 892.133   8
   1  11 -26 23724.1 715.473  14
   1 -11 -26 23389.2 789.516  15
   1  11 -26 21622.4 795.398  13
  -1  11 -26 24136.9 734.458  14
  -1 -11 -26 23623.3 805.080  10
  -1  11 -26 22201.8 813.529  13
  -1 -11 -27 229.727 181.120   8
   1  11 -27 338.816 139.823  14
   1  11 -27 305.770 159.072  13
   1 -11 -27 242.461 171.815  10
   1  11 -27 24.3030 153.702   6
  -1 -11 -27 211.816 173.765  10
  -1  11 -27 279.559 150.219  13
  -1  11 -27 135.471 131.075  14
   1 -11 -27 240.425 179.926   8
  -1  11 -27 382.019 182.626   6
   1  11 -28 19173.0 675.646   6
   1  11 -28 18022.6 685.327  13
   1 -11 -28 18215.9 669.954  10
  -1  11 -28 17894.2 697.949  13
  -1  11 -28 18490.7 653.364   6
  -1 -11 -28 17705.0 756.689   8
  -1  11 -28 17789.2 602.120  14
   1  11 -28 17389.6 572.595  14
   1 -11 -28 16736.7 731.910   8
  -1 -11 -28 18587.2 669.880  10
   1  11 -29 61.0873 101.086  14
  -1  11 -29 66.7209 137.649  13
   1  11 -29 298.149 161.894   6
   1 -11 -29 42.6178 150.327   8
  -1  11 -29 245.171 160.670   6
  -1 -11 -29 185.010 179.861   8
  -1  11 -29 394.916 140.826  14
   1 -11 -29 130.312 137.803  10
   1  11 -29 131.690 129.542  13
  -1 -11 -29 362.424 179.311  10
  -1  11 -30 185.960 139.807   6
  -1 -11 -30 274.535 170.579   8
   1  11 -30 483.566 173.824   6
   1  11 -30 436.270 111.377  14
   1 -11 -30 541.325 161.892  10
   1 -11 -30 282.765 171.623   8
  -1  11 -30 246.012 148.225  13
   1  11 -30 405.953 138.265  13
  -1 -11 -30 370.548 154.879  10
  -1  11 -30 568.495 136.248  14
   1 -11 -31 9047.95 412.676  10
   1 -11 -31 8200.21 461.903   8
   1  11 -31 8279.73 415.020  13
  -1 -11 -31 9432.49 427.709  10
  -1 -11 -31 8661.29 477.285   8
  -1  11 -31 8437.75 355.233  14
  -1  11 -31 8513.44 434.110  13
   1  11 -31 9076.52 427.706   6
  -1  11 -31 9212.85 425.604   6
   1  11 -31 8729.03 335.072  14
   1  11 -32 3755.94 273.780   6
   1 -11 -32 3074.59 276.967   8
   1  11 -32 2936.07 242.827  13
   1 -11 -32 3747.40 255.486  10
  -1 -11 -32 3095.51 288.205   8
  -1  11 -32 3472.82 275.389  13
  -1 -11 -32 3426.31 253.671  10
  -1  11 -32 2987.38 196.523  14
   1  11 -33 14346.4 482.120   6
   1  11 -33 13550.2 466.987  13
   1 -11 -33 13347.9 433.321  10
   1 -11 -33 13019.5 518.698   8
  -1 -11 -33 13722.5 452.162  10
  -1  11 -33 13872.7 491.548  13
   1 -11 -34 528.915 124.351   8
  -1 -11 -34 766.480 118.026  10
  -1  11 -34 537.168 112.203  13
   1  11 -34 554.914 106.688  13
   1 -11 -34 740.120 112.192  10
  -1 -11 -35 1286.43 121.218  10
  -1  11 -35 1466.66 145.286  13
   1 -11 -35 1185.71 107.578  10
   1  11 -35 1364.39 125.535  13
  -1  11 -36 4879.28 219.471  13
  -1  12   0-46.8449 91.7642   5
   1  12   0-182.862 138.410   5
  -1  12   0 48.1836 107.772   2
  -1  12   1 24931.8 802.788  12
   1  12   1 25141.3 803.271  12
   1  12   1 25391.9 795.583   5
   1  12  -1 26392.8 800.607   5
  -1  12  -1 26454.0 736.509   5
  -1  12  -1 25735.9 722.041   2
  -1  12   1 25521.5 714.799   2
  -1  12   1 26489.5 744.078   5
  -1  12  -2 831.674 155.095   2
   1  12  -2 782.682 130.399   2
  -1  12   2 851.640 186.400  12
  -1  12  -2 790.595 143.640   5
   1  12   2 978.582 178.731   5
   1  12   2 740.721 170.732  12
   1  12  -2 552.522 133.236   5
  -1  12   2 554.227 121.654   5
  -1  12   2 764.406 147.419   2
  -1  12  -3 34371.2 848.847   2
   1  12  -3 34450.2 931.928   5
  -1  12   3 34447.6 843.550   2
  -1  12  -3 35240.7 866.675   5
  -1  12   3 36557.5 979.792  12
   1  12   3 35448.6 957.424  12
  -1  12   3 34849.1 885.293   5
   1  12  -3 36377.8 811.005   2
   1  12   3 34706.9 953.297   5
   1  12  -4 55.8044 86.3589   2
  -1  12   4 208.201 116.388   5
  -1  12   4 70.6350 89.0321   2
  -1  12   4 295.276 140.990  12
  -1  12  -4 88.7950 119.693  12
  -1  12  -4 156.323 89.0642   5
   1  12   4 139.737 148.243  12
   1  12  -4 129.510 111.448  14
  -1  12  -4 29.6013 103.425   2
   1  12   4 183.943 124.171   5
   1  12  -4 137.605 110.814   5
  -1  12  -5 965.523 162.745   2
  -1  12   5 1258.95 174.894   2
  -1  12  -5 1152.69 190.064  12
   1  12   5 1120.78 202.890   5
   1  12  -5 1209.02 190.875  14
  -1  12  -5 1313.84 187.522   5
   1  12   5 1056.36 202.809  12
   1  12  -5 1335.40 199.970   5
  -1  12  -5 1533.13 200.455  14
  -1  12   5 1226.55 176.477   5
  -1  12   5 1440.76 226.032  12
   1  12  -5 865.754 134.335   2
  -1  12   6 957.109 180.665   5
   1  12  -6 885.156 168.527  12
   1  12  -6 793.468 153.439  14
   1  12  -6 928.036 157.555   2
  -1  12   6 898.641 152.117   2
  -1  12   6 878.987 192.866  12
  -1  12  -6 1112.56 183.777  14
  -1  12  -6 1409.41 194.981   9
   1  12  -6 1035.36 180.329   5
  -1  12  -6 737.961 147.224   2
  -1  12  -6 1035.94 174.921  12
   1  12   6 1105.41 210.445  12
   1  12   6 905.380 191.512   5
   1  12  -7 41851.5 926.074   2
   1  12   7 42089.2 1073.85  12
  -1  12  -7 41822.2 996.139   9
   1  12   7 39146.1 1071.88   5
  -1  12  -7 37577.5 964.179  12
  -1  12   7 38984.5 988.788   5
   1 -12  -7 40324.8 1155.75  10
  -1  12  -7 39368.9 948.608   2
  -1  12  -7 40334.1 968.069  14
  -1  12   7 41897.3 1069.27  12
   1  12  -7 41863.5 1046.28   5
   1  12  -7 38187.5 951.978  12
   1  12  -7 38675.7 989.013  14
  -1  12   7 39799.7 937.152   2
   1  12  -8 49.5739 120.214   5
   1 -12  -8-250.194 190.378  10
   1  12  -8 20.2093 124.853  14
  -1  12   8 320.427 173.577  12
  -1  12  -8-29.4936 116.012   9
  -1  12  -8-13.9948 116.109  14
  -1  12  -8-138.156 126.889  12
   1  12  -8-132.647 125.377  12
   1  12  -8 98.2042 107.306   2
  -1  12  -8 43.4255 100.531   2
  -1 -12  -8 443.251 181.111  10
   1  12   8-70.3170 139.958   5
  -1  12   8 67.2414 104.330   5
   1  12   8 58.2722 137.920  12
   1  12   9 1639.33 246.249   5
   1  12  -9 1501.04 222.862   5
   1  12  -9 1637.10 217.427  14
   1 -12  -9 1648.20 267.152  10
  -1 -12  -9 2076.17 264.193  10
  -1  12  -9 1846.30 215.609  14
   1  12  -9 1737.90 207.976  12
  -1  12  -9 1766.65 223.249   9
   1  12  -9 1841.21 207.768   2
  -1  12  -9 1370.10 196.841  12
   1  12   9 2024.42 264.710  12
  -1  12   9 1564.69 211.032   5
  -1  12   9 1642.53 239.733  12
  -1  12  -9 1776.12 218.431   2
  -1  12  10 222.545 165.678  12
  -1  12 -10 64.3683 123.165   2
   1  12 -10 92.3869 115.780   2
  -1  12  10-52.1097 110.965   5
   1  12 -10 243.101 130.661  14
  -1  12 -10-35.4102 116.378  14
   1 -12 -10-16.8241 168.136  10
  -1  12 -10-4.45319 108.568   9
   1  12  10 26.2742 140.200  12
   1  12 -10 200.736 100.015   6
   1  12  10 197.029 155.019   5
  -1 -12 -10 133.326 168.977  10
  -1  12 -10-4.11986 118.023  12
   1  12 -10 29.1416 123.717   5
  -1  12 -11 40710.8 1012.31  14
  -1  12 -11 39431.3 961.103  12
   1 -12 -11 44223.4 1240.39  10
  -1  12 -11 39043.1 951.581  13
   1  12  11 41086.2 1179.73   5
  -1  12 -11 45239.8 1076.39   9
  -1 -12 -11 43032.9 1123.46  10
   1  12  11 41108.3 1077.61  12
  -1  12  11 42658.2 1085.85  12
   1  12 -11 42765.7 1051.47  14
  -1  12 -11 40404.1 1010.20   2
   1  12 -11 42314.9 996.685   2
  -1  12  11 42701.7 1117.00   5
   1  12 -11 42973.8 1098.81   5
   1  12 -11 40472.0 957.920   6
  -1  12  12 1683.59 244.395   5
   1  12 -12 1695.70 239.244   5
  -1  12  12 1535.18 237.878  12
  -1  12 -12 1650.46 222.900   2
   1  12 -12 1535.11 203.338   6
   1  12 -12 1747.64 224.572   2
   1  12  12 1676.96 266.744   5
   1  12 -12 1687.25 241.997  14
   1  12  12 1976.75 262.542  12
  -1  12 -12 1878.24 222.593  13
  -1 -12 -12 1725.51 270.660  10
  -1  12 -12 1743.46 226.476  14
  -1  12 -12 1537.62 181.261   6
  -1  12 -12 1692.72 241.865   9
   1 -12 -12 1222.83 258.118  10
   1  12  13 393.720 174.989   1
  -1  12  13 422.182 164.414  12
   1  12 -13 433.647 152.142   5
  -1  12 -13 495.832 175.575   9
   1  12 -13 442.579 152.887  14
  -1  12 -13 481.842 160.319  14
   1 -12 -13 426.588 168.447  10
  -1  12 -13 630.427 151.204  13
   1  12  13 451.521 167.354  12
  -1 -12 -13 706.406 207.227  10
   1  12  13 294.280 176.862   5
  -1  12 -13 391.788 130.064   6
  -1  12  13 665.547 178.317   5
  -1  12 -13 455.164 145.266   2
   1  12 -13 473.521 139.079   6
  -1  12 -14 4353.10 315.928   6
   1  12  14 5034.32 388.733  12
   1  12 -14 4978.10 382.268   5
  -1 -12 -14 5140.96 408.329  10
   1  12  14 5074.02 457.217   5
  -1  12  14 4807.42 364.861  12
   1  12 -14 4580.93 336.079   6
  -1  12 -14 4533.78 346.167  14
   1 -12 -14 5362.09 458.742  10
  -1 -12 -14 4751.89 393.382   8
   1  12 -14 4638.92 359.600  14
  -1  12 -14 5034.53 375.470   2
  -1  12 -14 5022.13 380.524   9
  -1  12 -14 4499.34 342.947  13
   1  12  14 5047.04 448.933   1
   1  12 -15 43283.9 1140.41   5
  -1  12 -15 42720.8 1057.23  14
  -1  12  15 42942.8 1073.57  12
   1  12 -15 40616.6 1008.54   6
  -1  12 -15 40979.7 979.695   6
  -1  12 -15 39588.8 1031.58  13
   1 -12 -15 46204.8 1263.98  10
  -1  12 -15 43288.6 1097.21   9
   1 -12 -15 40344.5 1104.10   8
  -1  12 -15 43361.4 1098.89   2
   1  12  15 42985.0 1100.85  12
  -1 -12 -15 43231.0 1151.34  10
   1  12 -15 43149.6 1083.25  14
   1  12  15 44449.2 1330.68   1
  -1 -12 -15 42277.6 1175.29   8
   1  12 -16 4457.34 380.863   5
   1 -12 -16 5417.75 457.155  10
  -1 -12 -16 5191.51 429.967   8
  -1  12 -16 4749.83 372.119  13
  -1  12  16 5437.09 374.423  12
   1  12  16 4963.85 460.407   1
   1 -12 -16 4996.74 395.733   8
  -1  12 -16 4932.09 335.752   6
   1  12 -16 4939.95 354.234   6
  -1  12 -16 5256.40 381.326  14
  -1 -12 -16 4733.60 392.487  10
  -1  12 -16 5626.51 402.518   9
   1  12  16 5251.80 382.246  12
   1  12 -16 5562.19 395.165  14
   1 -12 -17 6700.61 399.366  15
  -1 -12 -17 6190.60 445.364  10
   1  12 -17 6498.39 408.001   6
  -1  12 -17 7301.59 455.003   9
  -1  12 -17 5983.60 410.896  13
  -1  12 -17 6347.07 381.462   6
   1 -12 -17 7160.15 512.724  10
   1 -12 -17 6558.53 470.057   8
   1  12  17 6433.60 420.700  12
   1  12 -17 6565.81 419.665  14
   1  12  17 6028.86 522.959   1
  -1 -12 -17 6513.79 478.138   8
  -1  12 -17 6421.40 416.805  14
   1  12 -17 6062.08 435.190   5
   1  12 -18 1839.79 261.987   5
   1 -12 -18 1721.06 307.406  10
  -1  12 -18 2068.11 278.212   9
  -1 -12 -18 1764.12 263.337  10
  -1  12 -18 1629.93 241.518  13
  -1 -12 -18 2047.88 294.870   8
   1  12  18 1787.69 230.132  12
   1 -12 -18 1960.38 241.094  15
  -1  12 -18 1747.41 224.596   6
   1 -12 -18 1826.69 275.431   8
   1  12 -18 1628.01 228.734   6
  -1  12 -18 2053.27 261.746  14
   1  12 -18 2103.28 268.258  14
  -1 -12 -19 3335.50 374.881   8
   1 -12 -19 3093.48 292.752  15
   1 -12 -19 3260.31 389.289  10
   1  12 -19 3323.97 310.251   6
  -1  12 -19 2612.77 292.493  13
   1  12 -19 2926.94 291.846  13
  -1  12 -19 2977.58 282.406   6
   1  12 -19 3111.67 305.771  14
  -1  12 -19 3516.31 326.307  14
   1 -12 -19 2618.53 307.112   8
  -1 -12 -19 3195.28 348.066  10
  -1  12 -20 569.587 192.277  14
   1 -12 -20 314.017 182.386   8
   1 -12 -20 302.139 146.846  15
  -1  12 -20 295.434 149.325  13
   1  12 -20 353.449 159.940   6
  -1 -12 -20 417.953 204.723  10
  -1 -12 -20 440.175 205.077   8
   1 -12 -20 160.782 204.248  10
   1  12 -20 340.123 161.014  14
   1  12 -20 296.735 123.937  13
  -1  12 -20 183.223 123.402   6
   1  12 -21 9109.02 516.208  13
  -1 -12 -21 9735.09 551.477  10
  -1  12 -21 10788.4 533.586  14
   1 -12 -21 9762.73 568.459  10
   1 -12 -21 9998.54 604.370   8
  -1  12 -21 9753.59 491.433   6
   1  12 -21 10047.3 508.684  14
   1  12 -21 9436.45 500.087   6
  -1  12 -21 9080.36 526.679  13
  -1 -12 -21 10138.1 622.659   8
   1 -12 -21 10075.3 508.849  15
   1  12 -22 1737.24 243.614  14
   1 -12 -22 839.686 225.512  10
  -1 -12 -22 1130.33 261.874   8
   1  12 -22 755.186 184.295  13
  -1  12 -22 859.964 198.327  13
  -1  12 -22 1232.48 212.503   6
   1 -12 -22 1168.54 264.890   8
  -1 -12 -22 1071.03 241.901  10
  -1  12 -22 1215.69 222.970  14
   1 -12 -22 1488.68 228.598  15
   1  12 -22 950.891 201.882   6
  -1  12 -23 731.062 198.365  13
   1 -12 -23 787.848 223.034  10
   1  12 -23 906.394 209.892  14
   1  12 -23 986.514 204.962  13
  -1  12 -23 643.240 180.796   6
  -1 -12 -23 669.500 213.205   8
   1  12 -23 914.885 189.242   6
   1 -12 -23 917.517 202.590  15
  -1 -12 -23 812.242 224.028  10
   1 -12 -23 934.842 225.265   8
  -1  12 -23 705.910 186.732  14
   1  12 -24 555.293 163.433   6
   1 -12 -24 771.583 227.189   8
  -1 -12 -24 661.476 230.288   8
   1  12 -24 1205.94 203.150  14
  -1  12 -24 976.060 196.509   6
  -1  12 -24 789.552 193.631  14
   1 -12 -24 737.896 189.766  15
   1  12 -24 707.739 165.536  13
  -1  12 -24 908.226 200.605  13
  -1 -12 -24 964.221 230.347  10
   1 -12 -24 896.230 231.354  10
  -1 -12 -25 9729.08 518.773  10
  -1  12 -25 9368.93 467.400  14
  -1  12 -25 8473.90 497.566  13
   1  12 -25 8984.29 497.290  13
  -1 -12 -25 9315.44 575.366   8
   1  12 -25 9006.65 474.039   6
  -1  12 -25 9306.31 477.902   6
   1  12 -25 9388.58 451.875  14
   1 -12 -25 9637.09 526.553  10
   1 -12 -25 8734.08 550.921   8
   1 -12 -26 399.931 203.091  10
  -1 -12 -26 212.402 186.075  10
  -1 -12 -26 152.973 168.391   8
   1  12 -26 371.696 164.060  13
  -1  12 -26 122.461 147.834  14
  -1  12 -26 329.953 167.614   6
   1  12 -26 197.166 162.011   6
   1 -12 -26 99.7377 149.022   8
   1  12 -26 142.007 126.994  14
  -1  12 -26 122.684 141.899  13
   1 -12 -27 1037.80 222.395   8
   1  12 -27 1187.31 190.849  13
  -1  12 -27 1228.20 214.936  13
  -1  12 -27 1538.97 209.078  14
  -1 -12 -27 1758.25 257.091  10
   1 -12 -27 1601.91 242.644  10
  -1 -12 -27 1215.73 250.670   8
  -1  12 -27 1913.43 241.347   6
   1  12 -27 1196.93 177.000  14
   1  12 -27 1700.78 237.105   6
   1 -12 -28 406.671 172.929   8
   1 -12 -28 392.954 170.042  10
  -1 -12 -28 335.210 172.148  10
  -1  12 -28 570.765 178.420  13
   1  12 -28 337.113 124.439  14
  -1  12 -28 354.411 154.064   6
   1  12 -28 549.557 155.552  13
   1  12 -28 435.239 152.296   6
  -1 -12 -28 317.830 182.861   8
  -1  12 -28 258.214 122.547  14
   1 -12 -29 1895.14 249.015   8
   1  12 -29 2318.84 234.486  13
   1 -12 -29 2603.76 258.841  10
   1  12 -29 2464.06 208.735  14
  -1 -12 -29 2423.34 257.296  10
  -1  12 -29 2179.15 246.349  13
  -1  12 -29 2543.84 225.083  14
  -1  12 -29 2821.40 259.023   6
   1  12 -29 2584.33 258.424   6
   1  12 -30 5219.75 316.386  13
  -1 -12 -30 5138.05 323.641  10
  -1  12 -30 5695.16 331.491   6
   1  12 -30 5614.90 335.355   6
  -1  12 -30 5662.17 298.078  14
  -1  12 -30 5214.52 336.165  13
   1 -12 -30 5683.12 333.957  10
   1  12 -30 5394.59 273.998  14
   1 -12 -30 4705.10 348.692   8
  -1  12 -31 498.877 130.711  13
   1  12 -31 732.134 108.668  14
  -1 -12 -31 680.424 157.511  10
   1  12 -31 491.014 119.933  13
   1 -12 -31 685.109 153.269  10
  -1  12 -31 636.059 115.884  14
   1  12 -31 704.111 153.786   6
   1 -12 -31 579.768 154.017   8
  -1 -12 -32 67.4761 94.4438  10
   1 -12 -32 109.852 101.094  10
   1  12 -32 20.5229 98.8732   6
   1  12 -32-39.0528 70.5582  13
  -1  12 -32 124.864 71.6315  14
  -1  12 -32-37.6018 91.9623  13
  -1 -12 -33 4944.85 251.430  10
  -1  12 -33 4614.71 254.164  13
   1 -12 -33 4837.75 241.633  10
  -1 -12 -34 996.010 117.970  10
   1 -12 -34 1005.77 109.144  10
  -1  12 -34 1010.98 115.370  13
   1  13   0 67.0743 106.159  14
   1  13   0-112.320 142.263   5
  -1  13   0 14.2141 83.6819  14
   1  13   0-45.9795 140.849  12
  -1  13   0 214.073 169.950  12
  -1  13   0-1.80848 98.7000   2
   1  13   1 2201.24 266.881  12
  -1  13   1 2422.03 283.067  12
   1  13   1 2602.89 261.101  14
   1  13   1 2378.40 266.414   5
   1  13  -1 2382.36 268.821  12
  -1  13   1 2323.92 236.232   2
  -1  13  -1 2155.29 266.792  12
  -1  13  -1 2633.19 250.492   2
   1  13  -1 2253.73 258.531   5
  -1  13  -1 2568.41 242.402  14
   1  13  -1 2539.33 254.292  14
   1  13  -2 8453.30 478.154   5
   1  13   2 8929.84 491.820   5
  -1  13  -2 8574.15 432.483   2
  -1  13  -2 8931.09 441.462  14
  -1  13   2 9540.56 511.978  12
  -1  13   2 8873.55 438.439   2
   1  13   2 9090.95 498.347  12
  -1  13  -2 8848.99 495.396  12
   1  13  -2 8578.01 480.565  12
   1  13  -2 8547.41 456.997  14
   1  13   2 8606.32 447.146  14
   1  13  -3 11158.4 543.640   5
  -1  13  -3 11164.4 500.184   9
  -1  13  -3 10829.9 490.038   2
   1  13   3 9895.74 479.141  14
  -1  13   3 12180.5 593.028  12
   1  13  -3 10044.5 513.931  12
   1  13   3 11403.0 561.009  12
   1  13   3 9260.68 514.974   5
   1  13  -3 10192.1 510.410  14
  -1  13  -3 10602.6 536.824  12
  -1  13  -3 11001.4 501.052  14
  -1  13   3 10978.3 485.830   2
   1  13  -4 6029.86 408.549   5
  -1  13   4 6858.23 387.267   2
   1  13  -4 6404.35 414.946  12
   1  13   4 6142.39 368.983  14
   1 -13  -4 6861.03 465.851  10
  -1  13  -4 7204.41 407.661   9
  -1  13   4 6991.39 461.460  12
  -1  13  -4 6609.58 388.526   2
   1  13   4 6016.57 412.158   5
  -1  13  -4 6565.79 392.656  14
   1  13  -4 6658.18 409.296  14
  -1  13  -4 6247.29 408.516  12
   1  13   4 6744.08 443.466  12
  -1  13  -5 248.365 142.444  12
   1  13  -5 159.747 116.190   5
   1  13   5 565.997 172.346  12
   1  13  -5 238.073 122.568  14
   1  13   5 243.303 152.721   5
   1  13  -5 241.715 133.679  12
  -1  13   5 649.713 201.907  12
  -1  13  -5 535.342 149.747  14
   1 -13  -5 364.640 160.148  10
  -1  13  -5 209.882 108.129   2
  -1  13  -5 449.401 139.646   9
  -1  13  -6 9400.94 468.446   2
  -1  13  -6 9203.38 496.991  12
  -1 -13  -6 10302.7 516.862  10
   1  13  -6 8834.61 474.077  14
   1  13   6 9180.32 521.706   5
   1  13   6 10015.5 539.546  12
   1 -13  -6 9285.95 568.549  10
  -1  13   6 10097.5 546.493  12
   1  13  -6 9526.42 515.594   5
  -1  13  -6 9673.07 478.449   9
   1  13  -6 9421.04 488.487  12
  -1  13  -6 9328.36 472.018  14
  -1  13  -7 108.876 139.432  14
  -1  13  -7 481.274 139.671   9
   1  13  -7 193.791 120.191  12
   1  13  -7 134.213 118.672   5
   1 -13  -7 40.6676 175.968  10
   1  13   7 318.316 168.009  12
  -1 -13  -7 516.012 168.408  10
   1  13   7 135.653 140.900   5
  -1  13   7 415.765 175.697  12
  -1  13  -7 411.388 138.201   2
   1  13  -7 291.131 136.698  14
  -1  13  -7 267.091 136.078  12
  -1  13   8 18407.2 728.220  12
  -1  13  -8 17319.1 662.924  12
  -1  13  -8 17944.3 662.379  14
  -1  13  -8 18958.5 690.993   9
   1  13   8 19836.3 756.860  12
   1  13   8 18173.4 764.132   5
  -1  13  -8 17859.7 662.780   2
  -1 -13  -8 18242.5 711.461  10
   1  13  -8 17291.1 706.922   5
   1  13  -8 17865.9 661.379  12
   1 -13  -8 18588.4 791.875  10
   1  13  -8 17984.5 681.502  14
  -1  13  -9 13865.9 587.961  12
  -1 -13  -9 15730.2 668.089  10
  -1  13  -9 15866.2 640.271   9
   1  13  -9 14886.0 626.256  14
   1  13  -9 14278.7 579.893  12
   1  13  -9 15092.8 653.942   5
   1 -13  -9 14715.3 710.417  10
  -1  13   9 16369.5 686.387  12
  -1  13  -9 15201.8 610.242  14
   1  13   9 15985.8 722.913   5
  -1  13  -9 15643.9 623.397   2
   1  13   9 15660.7 668.503  12
  -1  13 -10 5094.43 361.880  12
  -1  13  10 5491.91 411.564  12
   1  13 -10 5533.04 358.836  12
  -1  13 -10 5548.02 390.741   9
   1  13  10 6073.98 431.606  12
  -1 -13 -10 5254.08 403.996  10
   1  13 -10 4887.03 387.437   5
  -1  13 -10 5035.45 360.530  14
   1 -13 -10 4873.15 432.530  10
   1  13  10 4878.61 417.936   5
  -1  13 -10 5287.05 376.174   2
   1  13 -10 5579.22 392.157  14
   1  13 -10 5077.16 329.845   6
  -1  13 -11 12018.5 563.854   2
   1  13 -11 11085.3 490.045   6
   1  13 -11 10509.9 536.881  14
  -1 -13 -11 12078.7 599.125  10
  -1  13 -11 10762.4 530.641  14
   1  13  11 11285.5 634.020   5
  -1  13 -11 11026.3 514.739  12
   1  13  11 11968.1 589.414  12
  -1  13  11 11582.4 583.631  12
   1  13 -11 11761.1 581.625   5
  -1  13 -11 12068.2 572.402   9
   1 -13 -11 11669.2 639.362  10
   1  13  12 9465.86 591.284   5
  -1  13 -12 8986.67 463.314  13
   1 -13 -12 9646.19 593.856  10
  -1  13 -12 9363.15 505.545   2
  -1  13  12 9637.70 523.266  12
  -1  13 -12 9314.01 460.757  12
  -1  13 -12 10130.0 526.632   9
  -1  13 -12 9431.70 495.532  14
  -1 -13 -12 10072.2 544.145  10
   1  13 -12 9066.52 454.819   6
   1  13  12 9923.54 549.450  12
   1  13 -12 8429.77 484.194  14
   1  13 -12 8521.82 507.504   5
  -1 -13 -13 4077.34 358.708  10
   1  13 -13 4458.90 330.061   6
  -1  13  13 4464.05 369.793  12
  -1  13 -13 4352.11 354.700   2
   1  13  13 4334.43 369.970  12
  -1  13 -13 4527.59 379.871   9
   1  13 -13 4138.23 342.315  14
   1  13  13 4559.42 441.452   5
   1 -13 -13 4369.53 411.206  10
   1  13 -13 4698.86 379.360   5
  -1  13 -13 4471.95 300.140   6
  -1  13 -13 4369.12 354.536  14
  -1  13 -13 4591.98 344.442  13
   1  13  14-94.0339 190.263   5
   1  13 -14 7.32226 110.555   6
  -1  13 -14 15.8059 131.643  14
  -1  13 -14 226.057 170.865  13
  -1 -13 -14-150.133 194.298  10
  -1  13  14 259.198 160.192  12
  -1  13 -14 210.808 136.227   2
   1  13  14 319.879 186.022  12
   1  13 -14 135.529 147.158   5
  -1  13 -14 397.958 190.145   9
   1  13 -14-46.4346 168.202  14
  -1  13 -14-112.440 113.982   6
   1 -13 -14 383.474 214.140  10
  -1  13  15 7162.79 440.576  12
  -1  13 -15 7562.70 453.448  13
   1  13  15 7239.01 561.243   5
  -1  13 -15 8171.95 486.531   9
  -1  13 -15 7006.38 394.605   6
  -1  13 -15 7190.31 444.021  14
   1  13  15 7190.68 462.150  12
   1  13 -15 7659.38 426.777   6
   1  13 -15 7236.81 453.958  14
  -1 -13 -15 6686.20 463.953  10
   1 -13 -15 7764.48 535.206  10
   1  13 -16 3855.95 317.827   6
   1  13  16 4722.15 390.088  12
   1 -13 -16 4191.01 422.829  10
  -1  13  16 3978.83 338.726  12
   1  13 -16 4126.01 356.237  14
  -1  13 -16 4141.85 309.367   6
  -1  13 -16 4081.67 342.115  13
  -1  13 -16 4048.99 347.385  14
  -1 -13 -16 3889.49 371.988  10
   1 -13 -17 2105.92 267.888   8
   1  13 -17 2016.72 263.215  14
   1  13 -17 2219.75 244.389   6
  -1  13 -17 2352.99 283.510  13
  -1  13 -17 2579.15 297.341  14
  -1  13 -17 2594.94 255.019   6
  -1  13  17 2474.11 265.695  12
  -1 -13 -17 2395.78 298.380  10
   1 -13 -17 2923.50 369.272  10
   1  13  17 2225.00 271.434  12
   1 -13 -18 28049.8 960.188  10
   1  13 -18 26010.9 844.833  14
   1  13 -18 23884.8 771.638   6
  -1  13 -18 24999.0 761.384   6
   1 -13 -18 24437.3 895.278   8
  -1  13 -18 24381.8 840.386  13
  -1  13 -18 26725.5 845.169  14
  -1 -13 -18 27068.2 902.485  10
   1  13  18 27014.2 857.972  12
  -1 -13 -19 9352.23 544.829  10
  -1  13 -19 9831.29 516.851  14
   1 -13 -19 8800.53 537.452   8
   1  13 -19 9679.20 491.668   6
   1 -13 -19 9345.66 559.828  10
   1 -13 -19 9520.91 474.602  15
  -1  13 -19 9064.46 467.351   6
  -1  13 -19 8447.13 504.117  13
   1  13 -19 9586.05 517.750  14
  -1  13 -20 1044.44 216.690  13
   1  13 -20 885.877 189.469   6
   1 -13 -20 976.059 236.742   8
  -1 -13 -20 892.324 220.620  10
  -1  13 -20 807.998 174.318   6
   1  13 -20 974.412 217.193  14
   1 -13 -20 879.262 226.110  10
   1 -13 -20 720.616 171.285  15
  -1  13 -20 1049.40 241.512  14
  -1  13 -21 18717.1 744.231  13
  -1  13 -21 20804.3 732.333  14
   1 -13 -21 17402.8 773.009   8
   1  13 -21 19468.4 691.568   6
   1 -13 -21 20884.3 799.963  10
  -1 -13 -21 20910.8 779.419  10
  -1  13 -21 19271.0 670.724   6
   1  13 -21 21332.6 734.145  14
   1 -13 -22 1161.54 237.775   8
   1  13 -22 1784.77 255.052  14
   1  13 -22 1066.96 203.823   6
  -1  13 -22 961.530 211.152  13
  -1 -13 -22 1232.25 277.130  10
  -1  13 -22 1238.64 225.491  14
  -1  13 -22 1329.66 207.722   6
   1 -13 -22 996.607 250.778  10
  -1  13 -23 49202.5 1101.29  14
   1  13 -23 48161.7 1085.95  14
   1 -13 -23 49421.6 1194.34  10
   1 -13 -23 44138.7 1220.84   8
   1  13 -23 45771.4 1068.35   6
  -1  13 -23 46319.6 1050.20   6
  -1 -13 -23 50250.5 1175.58  10
  -1  13 -23 44476.0 1151.46  13
   1  13 -24 3174.88 288.353  14
  -1  13 -24 2915.49 278.202  14
  -1  13 -24 3036.11 270.909   6
  -1  13 -24 2568.02 280.368  13
   1  13 -24 3294.99 298.602   6
   1 -13 -24 3437.64 337.949  10
   1 -13 -24 2638.38 308.445   8
  -1 -13 -24 3932.12 363.131  10
  -1 -13 -24 2791.57 268.381  17
  -1  13 -25 1115.18 211.464  13
   1 -13 -25 1216.40 236.393  10
  -1 -13 -25 1335.83 249.180  10
   1  13 -25 1162.38 194.558  14
   1 -13 -25 846.185 177.866   8
  -1  13 -25 1026.26 188.941   6
   1  13 -25 1045.45 183.648  13
   1  13 -25 1217.68 202.257   6
  -1  13 -25 990.175 186.712  14
  -1  13 -26 1500.81 220.659  13
  -1 -13 -26 1912.99 260.430  10
   1 -13 -26 1247.02 228.392   8
   1  13 -26 1404.27 180.124  13
  -1  13 -26 1476.06 209.789  14
  -1  13 -26 1728.67 216.953   6
   1 -13 -26 1917.11 260.056  10
   1  13 -26 1589.43 215.056   6
   1  13 -26 1374.43 187.915  14
  -1  13 -27 13807.5 512.402  14
  -1 -13 -27 14021.6 552.454  10
  -1  13 -27 13053.7 552.646  13
   1  13 -27 12678.5 514.121  13
   1 -13 -27 14059.7 559.332  10
   1  13 -27 12867.9 480.906  14
  -1  13 -27 13846.2 522.529   6
   1  13 -27 13708.5 527.645   6
  -1 -13 -28 18612.3 610.035  10
  -1  13 -28 17118.4 561.972   6
   1  13 -28 16814.1 559.022  13
   1  13 -28 16626.0 523.683  14
   1  13 -28 17727.0 580.236   6
  -1  13 -28 16940.4 599.957  13
  -1  13 -28 17596.7 552.068  14
   1 -13 -28 18292.5 609.054  10
   1 -13 -29 1517.49 197.586  10
   1  13 -29 1519.71 161.666  14
  -1  13 -29 1331.35 179.578  13
  -1  13 -29 1730.36 182.370  14
   1  13 -29 1765.65 200.951   6
  -1 -13 -29 1724.27 202.459  10
  -1  13 -30 2902.07 227.145  13
  -1 -13 -30 2990.76 232.859  10
  -1  13 -30 2687.23 197.525  14
   1 -13 -30 3060.20 238.102  10
   1  13 -30 2564.60 185.141  14
   1  13 -30 2954.93 224.024   6
  -1  13 -31 452.574 100.431  13
   1  13 -31 528.587 114.306   6
  -1  13 -31 466.299 93.6336  14
   1 -13 -31 480.076 117.711  10
  -1 -13 -31 497.480 119.408  10
   1  13 -31 527.636 87.7363  14
   1 -13 -32 964.395 123.752  10
  -1 -13 -32 1175.04 140.672  10
  -1  13 -32 862.404 112.208  13
  -1 -13 -33 5561.28 237.410  10
   1 -13 -33 5170.74 222.091  10
   1  14   0 89.8739 163.579  12
  -1  14   0 126.277 111.528  14
   1  14   0-4.56992 108.304  14
   1  14   0-289.149 164.229   5
  -1  14   0 29.1164 144.515  12
   1  14  -1 3104.33 332.868  12
   1  14  -1 2247.36 258.260   5
  -1  14   1 3131.03 339.701  12
  -1  14  -1 2986.87 268.572  14
   1  14   1 3008.92 284.995  14
   1  14   1 2331.26 268.826   5
   1  14  -1 2676.90 273.276  14
   1  14   1 2718.48 314.809  12
  -1  14  -1 3046.94 331.697  12
  -1  14   2 6211.29 451.670  12
   1  14   2 5603.96 374.322  14
  -1  14  -2 6279.62 378.389  14
   1  14  -2 6228.83 411.279  14
   1  14  -2 6296.62 437.980  12
   1  14   2 5905.38 415.398   5
  -1  14  -2 6055.87 438.557  12
   1  14  -2 6080.66 419.908   5
   1  14   2 6510.44 450.383  12
   1  14  -3 10945.7 557.604   5
  -1  14  -3 11918.4 531.980   2
  -1  14  -3 10451.4 496.579  14
   1  14  -3 11141.0 555.542  12
   1  14   3 11111.8 577.836  12
  -1  14   3 11990.5 604.528  12
   1  14   3 10687.9 572.988   5
  -1  14  -3 11070.0 574.350  12
   1  14   3 10915.3 510.696  14
   1  14  -3 10607.4 533.274  14
  -1  14  -4 5445.25 410.037  12
   1  14   4 5810.69 373.100  14
   1  14  -4 5530.92 395.756  14
   1  14  -4 5224.38 400.623  12
  -1  14  -4 5749.50 372.050  14
   1  14  -4 5527.99 400.461   5
  -1  14   4 6045.75 443.961  12
   1  14   4 5174.29 400.207   5
   1  14   4 5872.28 435.381  12
  -1  14  -4 5539.72 368.083   2
  -1  14  -5 752.289 202.438  12
  -1  14  -5 721.572 164.171  14
   1  14  -5 960.752 189.672   5
   1  14  -5 1071.72 203.953  14
  -1  14   5 1269.56 250.605  12
   1  14  -5 1020.43 209.767  12
   1  14   5 744.052 219.624  12
  -1  14  -5 932.750 199.314   2
   1  14   5 914.589 198.898   5
   1 -14  -5 1100.10 220.872  10
   1  14   6 2222.64 296.943  12
  -1  14  -6 1700.46 219.410   2
   1  14   6 2115.03 275.292   5
   1  14  -6 1959.14 254.905  12
   1  14  -6 1307.29 218.475   5
  -1  14  -6 2389.48 275.607  12
  -1  14  -6 1603.34 202.513  14
  -1  14   6 2175.68 295.326  12
   1  14  -6 1954.81 261.844  14
   1 -14  -6 2301.21 291.509  10
  -1  14   7 3497.35 351.412  12
  -1  14  -7 2929.05 306.099  12
  -1  14  -7 3305.03 297.054   2
   1 -14  -7 3205.64 343.398  10
   1  14   7 3264.40 350.573  12
   1  14  -7 2992.44 297.248  12
  -1 -14  -7 3635.07 316.898  10
   1  14   7 2879.98 318.646   5
  -1  14  -7 2607.06 271.548  14
   1  14  -7 2898.98 297.304  14
  -1  14  -8 3599.49 319.870   2
  -1  14   8 3580.43 363.665  12
   1  14  -8 3595.77 311.435  12
  -1  14  -8 3000.71 291.131  14
   1  14   8 3272.33 336.732   5
   1  14  -8 3386.03 333.557  14
  -1  14  -8 3266.37 312.972  12
   1 -14  -8 3057.45 348.690  10
  -1 -14  -8 3541.20 321.820  10
   1  14   8 3536.08 349.711  12
   1  14  -9 23905.5 819.245  14
  -1 -14  -9 23883.8 806.272  10
   1 -14  -9 24689.7 901.483  10
   1  14   9 25293.5 886.001  12
  -1  14  -9 23735.0 785.210  12
   1  14   9 23936.7 921.118   5
  -1  14  -9 24598.1 798.796  14
  -1  14  -9 25240.7 814.504   2
  -1  14   9 24531.2 865.780  12
   1  14  -9 23114.1 756.421  12
  -1  14 -10 10262.1 524.710   2
   1 -14 -10 10178.5 594.370  10
   1  14 -10 10326.2 497.583  12
   1  14  10 9897.98 606.791   5
  -1  14 -10 9548.28 493.267  12
   1  14  10 10875.3 593.284  12
   1  14 -10 9023.77 509.152  14
  -1  14 -10 10249.3 518.744  14
  -1 -14 -10 10084.2 527.875  10
  -1  14  10 9523.27 546.852  12
  -1  14  11 14305.1 652.046  12
  -1  14 -11 14588.9 633.271   2
  -1  14 -11 13839.7 587.905  12
   1  14 -11 14028.0 623.003  14
   1  14 -11 14376.5 572.933  12
   1 -14 -11 14638.8 705.995  10
  -1  14 -11 14110.5 608.065  14
   1  14  11 14488.4 673.832  12
  -1 -14 -11 13935.7 639.140  10
   1  14  12 159.028 182.850  12
   1  14 -12-162.056 186.439  14
  -1  14 -12 124.622 131.515  12
  -1  14 -12-18.6798 148.557  14
   1  14 -12 149.681 124.166   6
  -1 -14 -12-119.518 166.755  10
   1 -14 -12 183.512 208.552  10
  -1  14  12 385.069 185.555  12
  -1 -14 -13 17732.7 712.119  10
   1 -14 -13 18706.0 795.471  10
   1  14  13 18005.3 737.209  12
  -1  14 -13 17735.9 690.495  14
   1  14 -13 17311.3 693.641  14
   1  14 -13 17992.1 635.287   6
  -1  14  13 18137.3 719.748  12
  -1  14 -14 1572.33 194.813   6
  -1 -14 -14 1581.33 232.846  10
   1  14  14 2176.79 281.176  12
   1  14 -14 1691.96 195.514   6
   1 -14 -14 1763.56 305.059  10
   1  14 -14 1693.62 257.349  14
  -1  14 -14 1970.73 258.874  14
  -1  14  14 2300.97 286.801  12
   1  14 -15 1781.19 251.400  14
  -1  14 -15 1827.05 207.708   6
   1 -14 -15 2395.84 341.083  10
   1  14 -15 1911.51 216.298   6
  -1  14 -15 2169.60 269.171  14
  -1  14  15 2399.11 284.339  12
  -1 -14 -15 1689.86 255.892  10
   1  14  15 2010.06 280.483  12
   1  14 -16-81.4307 186.009  14
  -1  14 -16 312.140 153.910  13
   1  14  16 275.058 164.179  12
  -1 -14 -16-225.466 192.889  10
   1 -14 -16 626.668 256.630  10
  -1  14 -16 78.6172 98.2558   6
  -1  14 -16 289.388 173.240  14
   1  14 -16-111.673 142.585   6
  -1  14  16 20.0922 141.079  12
   1 -14 -17 8564.58 534.700  10
  -1 -14 -17 8727.07 506.433  10
  -1  14 -17 9027.32 493.642  13
   1  14 -17 7705.93 424.662   6
  -1  14  17 9270.55 485.219  12
  -1  14 -17 8092.12 420.334   6
   1  14  17 9143.10 513.155  12
   1  14 -17 9207.32 516.288  14
  -1  14 -17 9005.23 504.423  14
   1 -14 -18-245.843 228.269  10
   1  14  18-24.9506 150.639  12
  -1 -14 -18-451.483 226.908  10
   1  14 -18-77.0289 144.013   6
  -1  14 -18 30.7532 103.056   6
  -1  14 -18 270.415 176.907  14
   1  14 -18-4.26980 164.155  14
  -1  14 -18 168.459 150.909  13
  -1  14  18 77.9895 132.093  12
  -1  14 -19 1338.75 215.549  13
   1  14 -19 1175.79 190.197   6
  -1  14 -19 1281.97 195.392   6
  -1  14 -19 1529.63 252.071  14
   1  14 -19 1463.73 249.912  14
  -1 -14 -19 1151.91 246.345  10
   1 -14 -19 1036.81 229.596  10
  -1 -14 -20 174.846 184.710  10
  -1  14 -20 189.708 131.520  13
  -1  14 -20 198.919 123.573   6
   1 -14 -20-165.538 219.107  10
  -1  14 -20 402.070 198.968  14
   1  14 -20 248.166 134.349   6
   1  14 -20 343.836 199.889  14
  -1 -14 -21 25874.3 833.542  10
   1  14 -21 23413.9 726.800   6
   1 -14 -21 25381.0 844.054  10
  -1  14 -21 25468.2 785.593  14
  -1  14 -21 23276.8 706.671   6
   1  14 -21 25965.7 791.593  14
  -1  14 -21 23276.9 796.025  13
  -1  14 -22 6550.25 407.647  14
   1  14 -22 6681.15 405.182  14
  -1  14 -22 5310.00 381.599  13
  -1  14 -22 5719.73 356.029   6
   1  14 -22 6230.18 376.105   6
   1 -14 -22 5702.85 418.663  10
  -1 -14 -22 6484.27 432.112  10
  -1  14 -23 6188.40 359.166   6
  -1  14 -23 6309.68 385.644  14
   1  14 -23 5855.77 362.227   6
  -1 -14 -23 5309.49 350.434  17
   1 -14 -23 6653.74 431.493  10
   1  14 -23 5772.52 368.296  14
  -1  14 -23 5631.74 387.633  13
  -1 -14 -23 6220.41 415.189  10
  -1  14 -24 2170.43 251.135  14
  -1 -14 -24 2427.30 285.208  10
   1  14 -24 2049.42 229.474  14
   1 -14 -24 2181.54 274.421  10
  -1 -14 -24 1596.03 197.841  17
  -1  14 -24 2101.49 240.320  13
  -1  14 -24 1953.39 223.069   6
   1  14 -24 2181.47 239.141   6
   1  14 -25 8777.80 416.928  14
   1  14 -25 9213.43 423.195   6
  -1  14 -25 8672.00 447.899  13
  -1 -14 -25 9674.03 465.304  10
   1 -14 -25 9762.76 475.877  10
  -1  14 -25 9140.40 414.993   6
  -1  14 -25 9624.58 434.804  14
  -1  14 -26 5890.17 343.356  14
  -1  14 -26 6239.01 334.399   6
  -1  14 -26 5551.74 344.250  13
   1 -14 -26 6155.73 377.721  10
   1  14 -26 5788.68 332.633   6
  -1 -14 -26 6257.46 367.235  10
   1  14 -26 5754.35 321.283  14
   1  14 -27 93.5443 101.997   6
   1  14 -27-34.0346 108.435  14
  -1 -14 -27 176.552 144.906  10
  -1  14 -27 62.8636 97.7074  13
  -1  14 -27 133.298 106.091   6
  -1  14 -27 86.1622 112.184  14
   1 -14 -27 296.646 147.371  10
  -1  14 -28-16.3393 89.7948  13
   1  14 -28 112.518 89.3810  14
   1 -14 -28 73.9864 112.603  10
  -1  14 -28-33.1277 92.2505  14
   1  14 -28 86.7076 103.664   6
  -1 -14 -28-117.635 115.804  10
  -1 -14 -29 2349.64 205.713  10
   1  14 -29 2137.10 185.056   6
  -1  14 -29 2455.04 186.627  14
   1 -14 -29 2332.38 206.669  10
   1  14 -29 2097.51 166.555  14
  -1  14 -30 39.4768 21.1364  13
  -1 -14 -30 619.279 122.794  10
   1 -14 -30 347.619 102.717  10
   1  14 -30 304.164 76.5384  14
  -1  14 -30 366.995 85.0630  14
   1 -14 -31 85.7811 73.4033  10
  -1  14 -31 102.173 53.4710  14
  -1 -14 -31 82.3249 83.4898  10
  -1 -14 -32 1075.74 109.239  10
   1 -14 -32 1098.22 107.783  10
   1  15   0 53.4825 168.684  12
   1  15   0 1.25911 110.219  14
  -1  15   0-56.9825 170.985  12
  -1  15   0-116.414 135.321  14
  -1  15  -1 447.923 201.499  12
   1  15   1 183.798 158.140  12
   1  15  -1 221.379 135.952  14
  -1  15  -1 260.041 113.232  14
   1  15  -1 368.000 175.602  12
   1  15   1 496.234 147.984  14
  -1  15   1 470.884 213.204  12
   1  15  -2 390.678 159.388  14
  -1  15  -2 213.000 120.506  14
   1  15  -2 80.0929 169.546  12
  -1  15  -2 340.059 188.821  12
   1  15   2 355.253 130.394  14
   1  15   2 92.9304 171.038  12
  -1  15   2 478.763 216.003  12
  -1  15  -3 1088.14 185.949  14
   1  15   3 1093.39 240.017  12
  -1  15  -3 1121.99 232.000  12
   1  15   3 1169.64 183.855  14
   1  15  -3 1201.33 234.343  12
  -1  15   3 1314.41 266.608  12
   1  15  -3 1389.96 230.487  14
  -1  15   4 14610.7 688.571  12
   1  15  -4 14403.4 617.770  14
   1  15  -4 13717.0 626.274  12
  -1  15  -4 13851.1 569.344  14
  -1  15  -4 13545.3 642.104  12
   1  15   4 14446.6 665.008  12
   1  15   5 6364.04 472.013  12
   1  15  -5 5052.00 393.104  12
  -1  15  -5 5220.84 406.605  12
  -1  15  -5 5197.02 364.150  14
  -1  15   5 5655.76 454.321  12
   1  15  -5 5281.15 387.270  14
  -1  15   6 29372.2 968.350  12
   1  15  -6 28393.4 888.634  14
   1 -15  -6 29783.8 956.318  10
  -1  15  -6 28576.3 904.170  12
   1  15   6 32118.1 1007.11  12
   1  15  -6 28191.4 878.135  12
  -1  15  -6 28239.6 852.535  14
   1 -15  -7 547.335 204.397  10
  -1  15  -7 353.077 168.293  12
   1  15   7 113.479 195.013  12
   1  15  -7 537.465 181.943  12
  -1  15   7 593.753 231.929  12
   1  15  -7 571.049 201.902  14
  -1  15  -7 212.585 144.727  14
  -1  15   8 15050.1 685.696  12
  -1 -15  -8 14337.2 597.211  10
  -1  15  -8 13939.3 597.285  14
   1  15  -8 14155.4 619.103  14
  -1  15  -8 13003.6 596.427  12
   1 -15  -8 15272.8 689.416  10
   1  15   8 14688.5 687.062  12
   1  15  -8 13738.8 594.762  12
   1  15  -9 1084.61 205.642  14
   1  15  -9 1410.14 212.916  12
  -1  15  -9 1216.21 215.493  14
  -1  15   9 1453.86 269.011  12
  -1  15  -9 1388.99 226.394  12
   1 -15  -9 1354.95 259.577  10
  -1 -15  -9 1429.89 216.749  10
   1  15   9 1296.35 254.706  12
   1  15  10 2352.86 307.058  12
  -1  15  10 2407.03 303.415  12
   1 -15 -10 2883.57 336.796  10
  -1  15 -10 2183.21 261.644  14
   1  15 -10 2174.11 240.583  12
  -1  15 -10 2458.74 270.012  12
  -1 -15 -10 2312.85 269.928  10
   1  15 -10 2022.71 252.197  14
   1  15 -11 1349.00 197.900  12
  -1  15  11 1085.41 229.553  12
   1 -15 -11 1472.22 278.668  10
  -1 -15 -11 1060.84 197.574  10
   1  15 -11 931.601 211.112  14
  -1  15 -11 1277.23 209.865  12
   1  15  11 1216.46 245.029  12
  -1  15 -11 1173.71 224.099  14
   1  15  12 2997.66 330.516  12
   1  15 -12 2591.19 294.414  14
  -1 -15 -12 2913.53 299.543  10
   1 -15 -12 3775.69 383.245  10
  -1  15 -12 2734.67 288.444  14
  -1  15 -12 2837.79 266.099  12
  -1  15  12 3011.41 324.238  12
   1  15  13-8.96645 180.101  12
   1 -15 -13 508.774 231.182  10
  -1  15  13 347.733 182.823  12
   1  15 -13 122.030 170.021  14
  -1 -15 -13 104.020 156.585  10
  -1  15 -13 97.9060 150.996  14
   1  15 -14 5384.50 397.928  14
   1 -15 -14 6031.74 448.922  10
  -1  15 -14 6040.49 412.459  14
  -1 -15 -14 6051.78 413.485  10
   1  15  14 6313.01 445.421  12
  -1  15  14 6288.94 427.522  12
   1  15 -14 6061.46 359.176   6
   1 -15 -15 9666.06 542.392  10
   1  15  15 10476.8 552.183  12
   1  15 -15 9513.54 450.833   6
  -1 -15 -15 10298.0 535.024  10
  -1  15  15 10155.7 520.030  12
  -1  15 -15 9538.99 509.230  14
   1  15 -15 9846.29 520.560  14
   1 -15 -16 3878.39 357.512  10
  -1  15 -16 4706.98 370.207  14
   1  15  16 3642.99 339.315  12
  -1  15  16 3628.47 318.376  12
   1  15 -16 3991.47 350.237  14
  -1 -15 -16 4172.14 360.398  10
   1  15 -16 3645.65 283.727   6
   1 -15 -17-134.491 195.869  10
  -1 -15 -17 289.584 182.762  10
   1  15 -17 55.3406 110.985   6
  -1  15 -17 421.166 200.672  14
  -1  15  17 337.715 153.179  12
  -1  15 -17 107.583 96.7570   6
   1  15 -17 158.943 174.809  14
   1  15  17-26.1422 153.267  12
   1 -15 -18 1341.86 242.143  10
   1  15 -18 1357.00 185.137   6
  -1  15  18 1527.25 206.610  12
  -1  15 -18 1653.23 258.832  14
  -1  15 -18 1466.62 186.794   6
   1  15 -18 1843.44 267.012  14
  -1 -15 -18 1427.51 235.571  10
   1  15 -19 6419.70 414.476  14
  -1  15 -19 6888.13 430.030  14
  -1 -15 -19 5863.95 403.921  10
   1 -15 -19 5734.45 410.000  10
  -1  15 -19 5489.54 330.863   6
   1  15 -19 5479.59 341.370   6
   1  15 -20 14161.5 578.305  14
  -1 -15 -20 13381.7 575.627  10
   1  15 -20 11753.7 485.618   6
  -1  15 -20 12016.8 471.688   6
   1 -15 -20 12326.4 573.445  10
  -1  15 -20 13200.3 551.361  14
  -1  15 -21 8022.68 427.006  14
  -1 -15 -21 7925.77 448.440  10
  -1 -15 -21 7217.77 418.022  17
   1 -15 -21 7801.63 457.052  10
   1  15 -21 8835.42 446.458  14
   1  15 -21 7443.32 383.285   6
  -1  15 -21 7279.10 367.310   6
   1  15 -22 288.917 127.173   6
  -1 -15 -22 253.095 143.653  17
   1  15 -22 285.210 162.782  14
  -1 -15 -22 432.477 175.659  10
   1 -15 -22 249.493 170.042  10
  -1  15 -22 312.446 155.919  14
  -1  15 -22 371.028 129.686   6
  -1  15 -23 1733.80 183.102   6
  -1 -15 -23 1273.02 181.776  17
   1  15 -23 1766.68 219.661  14
  -1  15 -23 1725.92 208.460  14
  -1 -15 -23 1777.95 238.524  10
   1 -15 -23 1705.72 239.129  10
   1  15 -23 1802.35 194.961   6
   1  15 -24 6214.67 327.712   6
   1 -15 -24 5592.34 316.172  17
   1  15 -24 6552.36 348.174  14
  -1 -15 -24 6129.56 328.192  17
   1 -15 -24 6468.11 380.289  10
  -1  15 -24 6037.39 314.483   6
  -1 -15 -24 6704.55 377.425  10
  -1  15 -24 6932.00 364.370  14
  -1 -15 -25 5481.97 330.162  10
   1  15 -25 5428.37 302.609  14
   1  15 -25 4901.45 280.881   6
  -1  15 -25 5193.44 306.367  14
   1 -15 -25 5271.49 325.585  10
   1 -15 -26 5707.42 322.370  10
  -1 -15 -26 6145.46 331.020  10
   1  15 -26 5831.27 300.476  14
  -1  15 -26 5929.50 310.597  14
   1  15 -26 5820.04 296.244   6
  -1 -15 -27 4058.63 261.110  10
   1  15 -27 3967.72 233.329  14
   1  15 -27 3500.87 222.514   6
  -1  15 -27 4006.36 246.407  14
   1 -15 -27 3871.47 258.423  10
   1  15 -28 77.4582 70.4239  14
  -1  15 -28 192.375 85.5429  14
  -1 -15 -28-103.107 101.899  10
   1 -15 -28 118.255 91.9868  10
   1  15 -28 158.958 80.0691   6
  -1 -15 -29 2504.15 182.720  10
   1  15 -29 2172.15 144.204  14
  -1  15 -29 2276.04 156.609  14
   1 -15 -29 2309.82 173.742  10
  -1 -15 -30 536.550 95.1618  10
   1 -15 -30 549.792 93.5888  10
   1  16   0 194.354 159.696  14
   1  16   0-107.980 168.135  12
  -1  16   0 94.6952 209.905  12
   1  16   1 6425.88 401.607  14
  -1  16   1 7265.47 491.884  12
   1  16   1 6710.73 464.364  12
   1  16  -1 7032.07 474.754  12
  -1  16  -1 6674.20 475.822  12
  -1  16  -1 6306.68 370.707  14
   1  16  -1 6892.34 425.003  14
   1  16  -2 36222.3 1036.82  12
   1  16   2 34023.3 901.967  14
   1  16   2 35772.9 1056.31  12
  -1  16  -2 34920.8 899.570  14
  -1  16  -2 35922.7 1058.89  12
   1  16  -2 34208.8 949.405  14
  -1  16   2 36993.3 1085.38  12
  -1  16   3 5027.80 428.221  12
   1  16  -3 4735.75 363.792  14
  -1  16  -3 5110.01 344.532  14
  -1  16  -3 4901.94 412.669  12
   1  16  -3 4925.50 396.899  12
   1  16   3 5038.51 424.029  12
   1  16   3 4447.68 324.999  14
  -1  16  -4 4700.52 401.075  12
   1  16  -4 4268.10 347.421  14
   1  16  -4 4050.61 355.291  12
  -1  16  -4 4221.80 325.467  14
  -1  16   4 5283.75 441.489  12
   1  16   4 4808.94 415.173  12
   1  16   5 4504.27 410.228  12
   1  16  -5 3748.49 347.026  12
  -1  16  -5 4036.42 318.577  14
   1  16  -5 3251.64 308.108  14
  -1  16   5 4136.44 398.076  12
  -1  16  -5 3784.09 365.161  12
  -1  16  -6 19802.8 695.541  14
  -1  16   6 22697.7 846.262  12
  -1  16  -6 21358.9 778.953  12
   1  16   6 22658.1 841.651  12
   1  16  -6 20385.6 742.208  12
   1  16  -6 19748.9 726.127  14
   1  16  -7 10779.9 532.221  14
  -1  16  -7 11037.1 547.150  12
  -1  16   7 11742.5 609.362  12
   1  16   7 12614.8 636.517  12
  -1  16  -7 10742.6 516.032  14
   1  16  -7 10896.5 540.129  12
   1 -16  -7 12865.4 592.970  10
  -1  16  -8 261.659 140.741  14
  -1  16  -8 595.059 187.283  12
   1  16   8 516.801 229.006  12
   1  16  -8 427.287 161.873  12
   1  16  -8 179.931 148.543  14
   1 -16  -8 774.462 201.822  10
  -1  16   8 293.299 218.239  12
  -1  16  -9 4782.32 365.023  12
   1 -16  -9 5257.91 384.159  10
  -1  16  -9 4337.22 346.807  14
   1  16  -9 4299.00 356.763  14
   1  16   9 4935.69 418.048  12
   1  16  -9 4454.70 329.043  12
  -1  16   9 4826.98 411.033  12
  -1 -16  -9 4558.54 332.609  10
  -1  16  10 17020.5 709.409  12
  -1  16 -10 15997.1 634.907  14
   1  16 -10 16562.5 659.717  14
  -1  16 -10 16127.6 623.658  12
   1  16  10 17248.4 732.637  12
   1 -16 -10 16743.6 691.550  10
   1  16 -10 16556.8 610.373  12
  -1 -16 -10 15866.1 614.258  10
   1  16 -11 5743.19 353.564  12
   1 -16 -11 5518.38 405.834  10
  -1  16 -11 5326.90 383.193  14
   1  16 -11 5409.67 388.323  14
  -1  16  11 5656.83 421.069  12
  -1  16 -11 5233.27 354.829  12
   1  16  11 5530.31 428.428  12
  -1 -16 -11 5850.82 382.786  10
  -1  16 -12 1958.45 259.872  14
  -1  16  12 2109.68 274.970  12
   1  16 -12 1826.17 252.638  14
   1  16  12 2028.63 290.292  12
  -1 -16 -12 1957.76 240.530  10
  -1  16 -12 1926.84 219.529  12
   1 -16 -12 1591.60 242.193  10
  -1  16 -13 2698.15 290.114  14
   1 -16 -13 2315.21 280.036  10
  -1 -16 -13 2942.21 287.337  10
   1  16 -13 2869.43 301.881  14
   1  16  13 2599.94 314.609  12
  -1  16  13 3136.86 318.098  12
   1  16  14 20832.6 769.780  12
  -1  16  14 21095.0 742.628  12
  -1 -16 -14 21138.9 712.774  10
   1  16 -14 20885.2 737.206  14
  -1  16 -14 22265.6 738.150  14
   1 -16 -14 20880.1 756.172  10
   1  16  15 3924.13 347.934  12
  -1  16 -15 4160.44 342.099  14
   1 -16 -15 4181.51 357.407  10
  -1 -16 -15 3728.16 320.835  10
  -1  16  15 3729.82 320.083  12
   1  16 -15 4284.67 354.072  14
   1 -16 -16 139.954 167.986  10
   1  16 -16 95.8695 171.393  14
   1  16  16-200.134 156.228  12
   1  16 -16 32.7631 88.3037   6
  -1 -16 -16 135.869 141.208  10
  -1  16 -16 397.071 177.752  14
  -1  16  16-20.6793 127.513  12
  -1  16  17 4307.17 322.898  12
  -1  16 -17 4553.80 351.274  14
  -1 -16 -17 4567.78 342.920  10
   1 -16 -17 4231.69 348.759  10
   1  16 -17 4033.44 272.969   6
   1  16 -17 4460.01 343.171  14
  -1  16 -18 5630.83 364.797  14
  -1 -16 -18 5324.46 360.421  10
   1  16 -18 5926.02 382.300  14
   1  16 -18 4830.23 290.463   6
   1 -16 -18 5419.47 377.154  10
  -1  16  18 5821.16 347.887  12
  -1 -16 -19 384.789 157.550  10
   1 -16 -19 269.119 150.923  10
  -1  16 -19 109.274 144.245  14
  -1 -16 -19 12.0495 161.477  17
   1  16 -19 161.224 92.8500   6
   1  16 -19 368.649 189.272  14
  -1  16 -20 3206.71 273.100  14
  -1  16 -20 2785.42 208.753   6
   1  16 -20 3294.75 285.723  14
  -1 -16 -20 2415.42 257.566  17
   1 -16 -20 2684.39 274.080  10
  -1 -16 -20 2780.96 263.944  10
   1  16 -20 2750.28 220.678   6
  -1 -16 -21 2903.87 266.328  10
   1 -16 -21 2582.87 256.331  10
   1  16 -21 2667.85 241.482  14
   1  16 -21 2398.67 204.741   6
  -1  16 -21 2395.00 191.775   6
  -1 -16 -21 2354.52 241.645  17
  -1  16 -21 3159.24 262.180  14
   1  16 -22 1287.16 152.187   6
  -1  16 -22 1230.12 180.270  14
   1  16 -22 1483.53 190.384  14
   1 -16 -22 1402.93 205.704  10
  -1 -16 -22 1740.71 214.752  10
  -1 -16 -22 1323.73 179.695  17
  -1  16 -23 294.067 121.329  14
  -1 -16 -23 134.327 101.508  17
   1 -16 -23 73.7259 108.099  17
   1  16 -23 84.8304 113.623  14
  -1 -16 -23 103.691 117.131  10
   1 -16 -23 144.064 128.568  10
   1  16 -23 173.603 87.1712   6
   1 -16 -24 121.618 115.423  10
   1 -16 -24-85.1460 93.1792  17
   1  16 -24-93.9260 108.888  14
  -1 -16 -24 104.694 75.8723  17
  -1  16 -24 117.747 99.6778  14
  -1 -16 -24-21.9545 105.767  10
   1  16 -24 105.821 83.6582   6
  -1  16 -25 6042.59 293.958  14
   1  16 -25 6016.60 287.782  14
   1  16 -25 5111.49 250.550   6
   1 -16 -25 6062.39 307.193  10
  -1 -16 -25 5730.22 297.711  10
  -1 -16 -26 626.084 126.583  10
  -1  16 -26 804.729 119.856  14
   1 -16 -26 932.741 138.569  10
   1  16 -26 1088.39 130.565  14
  -1  16 -27 818.658 110.470  14
  -1 -16 -27 554.488 105.755  10
   1  16 -27 704.622 102.497  14
   1 -16 -27 708.780 110.578  10
  -1  16 -28 86.8143 51.3303  14
   1 -16 -28-22.3537 63.8128  10
  -1 -16 -28-6.06345 60.0521  10
   1  17   0-86.5596 186.512  12
   1  17   0-68.5409 137.532  14
  -1  17   0-66.3461 201.250  12
  -1  17  -1 5.86064 98.9061  14
  -1  17   1 187.116 203.712  12
   1  17  -1 312.748 184.897  12
  -1  17  -1 298.533 185.968  12
   1  17   1 332.669 206.243  12
   1  17   1-320.711 138.777  14
   1  17  -1-86.1750 153.570  14
   1  17  -2 9959.74 481.941  14
  -1  17  -2 10627.0 570.776  12
   1  17   2 11500.5 597.564  12
  -1 -17   2 10107.2 516.551  17
  -1  17  -2 10845.0 469.205  14
   1  17  -2 11220.9 568.384  12
  -1  17   2 11381.6 595.882  12
   1  17   2 10127.8 460.676  14
  -1  17   3 14893.1 675.686  12
  -1  17  -3 14009.8 641.017  12
   1  17  -3 13014.4 555.720  14
   1  17   3 15037.3 673.351  12
   1  17  -3 13970.7 626.780  12
  -1 -17   3 13424.1 574.348  17
  -1  17  -3 13674.7 533.396  14
   1  17  -4 6088.04 424.054  12
  -1  17  -4 5594.21 419.731  12
   1  17  -4 5414.87 371.854  14
  -1  17   4 6264.36 458.425  12
  -1 -17   4 5183.37 354.772  17
  -1  17  -4 5665.26 357.567  14
   1  17   4 5887.05 451.242  12
  -1  17  -5 1271.32 224.633  12
   1  17  -5 1006.08 182.164  14
   1  17  -5 1063.37 206.323  12
   1  17   5 1516.74 294.044  12
  -1  17  -5 1393.27 197.419  14
  -1  17   5 1533.80 289.706  12
  -1  17  -6 23693.7 729.872  14
   1  17   6 26353.0 894.642  12
   1  17  -6 23862.5 782.341  12
  -1  17   6 25492.6 876.031  12
  -1  17  -6 23829.9 796.976  12
   1  17  -6 23751.2 769.754  14
   1  17  -7 10845.0 522.212  14
   1  17   7 12974.0 632.815  12
  -1  17   7 11943.2 600.992  12
  -1  17  -7 10874.3 503.703  14
  -1  17  -7 10983.7 535.042  12
   1  17  -7 10871.4 520.024  12
   1  17  -8-21.8693 151.320  14
   1  17  -8 192.849 137.095  12
   1  17   8 68.3902 180.265  12
  -1  17  -8 161.686 155.453  14
  -1  17  -8 140.356 150.960  12
  -1  17   8 24.4726 183.428  12
   1 -17  -9 8554.53 449.529  10
  -1  17  -9 8762.49 453.143  14
  -1  17  -9 8201.60 439.061  12
   1  17  -9 8677.40 439.119  12
  -1  17   9 9335.63 520.285  12
   1  17   9 10137.2 557.501  12
   1  17  -9 8264.19 456.412  14
  -1  17 -10 2752.03 272.460  14
   1  17 -10 2632.53 275.929  14
   1  17  10 2774.75 314.757  12
  -1  17  10 2745.43 312.602  12
  -1  17 -10 2425.66 239.070  12
   1  17 -10 2780.44 254.953  12
   1 -17 -10 2551.03 260.843  10
  -1  17  11 181.428 170.315  12
  -1  17 -11 102.498 108.765  12
  -1  17 -11 318.837 160.844  14
   1  17  11 617.609 207.575  12
   1 -17 -11 9.08914 141.367  10
  -1 -17 -11 91.4708 121.930  10
   1  17 -11 309.681 160.532  14
   1 -17 -12 120.834 140.069  10
   1  17 -12 0.76368 142.724  14
   1  17  12 43.4425 169.557  12
  -1  17 -12-109.098 116.188  12
  -1 -17 -12 212.105 132.747  10
  -1  17 -12 290.190 162.297  14
  -1  17  12-8.40499 155.845  12
   1 -17 -13 1348.36 202.824  10
   1  17  13 1227.91 225.267  12
  -1  17  13 1300.22 218.368  12
  -1  17 -13 1753.23 231.956  14
  -1 -17 -13 1264.94 190.526  10
   1  17 -13 1434.74 221.689  14
   1 -17 -14 1503.24 222.129  10
   1  17  14 1477.71 228.434  12
  -1  17  14 1611.41 231.474  12
  -1  17 -14 2000.53 242.501  14
  -1 -17 -14 1681.65 217.684  10
   1  17 -14 1507.84 230.417  14
  -1 -17 -15 7303.41 393.138  10
   1  17 -15 8108.00 432.784  14
  -1  17  15 7944.30 421.798  12
  -1  17 -15 8770.92 437.282  14
   1 -17 -15 7881.16 421.933  10
   1 -17 -16 102.252 128.165  10
  -1  17  16 109.355 116.243  12
  -1  17 -16 285.041 148.419  14
   1  17 -16 277.632 161.448  14
  -1 -17 -16 396.790 140.301  10
   1 -17 -17 1427.56 205.805  10
  -1  17  17 1209.31 170.726  12
  -1 -17 -17 940.287 193.558  17
   1  17 -17 1506.42 214.241  14
  -1  17 -17 1494.81 197.695  14
  -1 -17 -17 1370.99 185.328  10
  -1 -17 -18 4415.48 323.963  17
  -1  17 -18 4753.58 309.603  14
  -1 -17 -18 4874.60 310.223  10
   1  17 -18 5266.65 332.185  14
   1 -17 -18 4671.67 313.142  10
   1  17 -19 553.810 149.184  14
  -1 -17 -19 469.846 152.378  17
   1 -17 -19 579.548 150.793  10
  -1 -17 -19 869.460 156.514  10
  -1  17 -19 600.051 148.059  14
  -1  17 -20 2111.27 206.053  14
  -1 -17 -20 1680.52 199.826  17
  -1 -17 -20 2339.43 215.459  10
   1 -17 -20 2247.94 222.837  10
   1  17 -20 2051.63 203.764  14
   1 -17 -21 6834.90 339.680  10
  -1 -17 -21 6737.73 329.216  10
   1 -17 -21 6359.64 331.766  17
  -1  17 -21 6969.26 336.782  14
  -1 -17 -21 6637.04 336.589  17
   1  17 -21 7099.08 339.950  14
   1  17 -22-90.5401 100.124  14
  -1 -17 -22-40.9351 94.0416  10
   1 -17 -22 230.881 113.497  10
  -1  17 -22-29.6795 93.4938  14
  -1 -17 -22 145.850 99.1522  17
   1 -17 -22-217.692 108.195  17
  -1 -17 -23 1039.45 137.937  10
  -1  17 -23 1029.57 140.032  14
  -1 -17 -23 862.894 117.408  17
   1  17 -23 993.109 133.814  14
   1 -17 -23 905.488 138.602  10
   1 -17 -23 728.560 114.950  17
   1 -17 -24 3125.56 206.352  10
   1  17 -24 3012.45 195.723  14
  -1  17 -24 3134.37 201.100  14
  -1 -17 -24 2577.46 183.462  10
   1  17 -25 2367.46 160.981  14
  -1 -17 -25 2427.28 166.933  10
   1 -17 -25 2170.35 163.754  10
  -1  17 -25 2436.61 164.903  14
  -1 -17 -26 3579.99 181.670  10
   1 -17 -26 3895.46 191.532  10
  -1  17 -26 4010.96 186.342  14
  -1  18   0-166.350 193.018  12
   1  18   0 144.009 189.323  12
   1  18   0-128.935 121.591  14
  -1 -18   0-321.877 168.591  17
  -1  18   1 3323.59 333.233  12
  -1 -18  -1 2343.34 267.277  17
   1  18   1 3438.72 335.832  12
  -1  18  -1 3559.71 342.346  12
   1  18  -1 2797.30 241.975  14
  -1 -18   1 3007.96 276.107  17
   1  18  -1 3661.84 333.643  12
  -1  18   2 470.979 206.767  12
   1  18  -2 390.558 130.051  14
  -1  18  -2 284.281 188.135  12
  -1 -18   2 521.427 149.777  17
  -1 -18  -2 193.900 169.808  17
   1  18  -2 583.911 193.645  12
   1  18   2 546.263 214.173  12
   1  18  -3 15326.0 567.073  14
  -1  18  -3 15457.4 525.486  14
  -1 -18   3 15085.9 575.555  17
  -1  18  -3 17393.4 680.680  12
   1  18  -3 16229.0 653.961  12
   1  18   3 16743.4 690.264  12
  -1  18   3 16417.3 688.197  12
  -1 -18  -3 14803.2 639.168  17
  -1  18  -4 2724.53 238.872  14
   1  18  -4 2933.43 291.380  12
  -1  18   4 2662.18 320.939  12
  -1  18  -4 2553.40 291.215  12
   1  18   4 3081.07 351.930  12
   1  18  -4 2264.38 234.556  14
  -1  18   5 12346.2 593.419  12
  -1  18  -5 11811.8 550.906  12
   1  18  -5 11998.3 543.308  12
   1  18  -5 11058.0 492.176  14
  -1  18  -5 11585.1 465.840  14
   1  18   5 12826.2 606.612  12
  -1  18  -6 233.214 150.446  12
   1  18  -6 572.439 168.388  12
  -1  18   6 218.995 188.079  12
   1  18  -6 362.542 145.077  14
   1  18   6 416.430 209.080  12
  -1  18  -6 326.826 131.160  14
   1  18   7 12139.3 588.624  12
  -1  18   7 11106.7 551.257  12
  -1  18  -7 10706.8 459.802  14
   1  18  -7 10861.1 491.016  12
   1  18  -7 10682.6 484.123  14
  -1  18  -7 10781.9 504.208  12
   1  18  -8 39.0488 121.636  14
  -1  18  -8-25.7210 131.846  12
   1  18  -8 3.76289 116.629  12
  -1  18  -8 94.3584 116.603  14
   1  18   8-18.5763 180.977  12
  -1  18   8-141.178 169.301  12
  -1  18  -9 3603.02 285.877  14
  -1  18  -9 3596.11 279.522  12
   1  18  -9 3545.81 274.838  12
   1  18   9 3649.47 343.430  12
  -1  18   9 3394.51 316.845  12
   1  18  -9 3485.44 287.850  14
  -1  18  10-90.8791 145.464  12
   1  18  10-210.866 174.014  12
  -1  18 -10 8.80412 104.916  12
   1  18 -10 137.970 108.790  12
   1  18 -10 22.8254 128.616  14
  -1  18 -10-67.1080 106.109  14
  -1 -18 -11 490.854 177.551  17
   1 -18 -11 914.503 155.694  10
  -1  18 -11 873.882 146.031  12
  -1  18 -11 1236.16 187.272  14
   1  18  11 963.195 208.456  12
   1  18 -11 883.201 171.725  14
  -1  18  11 1121.59 199.416  12
  -1  18 -12 1330.48 199.991  14
  -1 -18 -12 624.455 175.015  17
   1  18 -12 1000.30 180.346  14
  -1  18  12 740.613 178.199  12
   1  18  12 1089.26 197.695  12
   1 -18 -12 683.973 142.621  10
  -1  18  13 370.326 149.186  12
   1 -18 -13 272.996 110.248  10
   1  18 -13 457.856 159.001  14
  -1  18 -13 273.118 117.695  14
  -1  18 -14-173.527 132.838  14
  -1 -18 -14 286.306 116.679  10
   1 -18 -14 91.5836 101.394  10
  -1  18  14 7.23289 119.889  12
   1  18 -14 133.740 125.988  14
  -1 -18 -14-338.710 188.792  17
  -1  18 -15 4019.29 268.781  14
   1  18 -15 4415.13 293.519  14
  -1 -18 -15 4478.21 265.561  10
  -1  18  15 3957.65 277.509  12
  -1 -18 -15 4144.61 322.209  17
   1 -18 -15 4159.91 279.267  10
  -1 -18 -16 112.104 95.5365  10
  -1 -18 -16-67.0140 148.601  17
   1  18 -16 98.0220 115.702  14
   1 -18 -16 53.5044 98.6317  10
  -1  18 -16-284.680 138.012  14
  -1  18 -17 231.893 104.897  14
  -1 -18 -17 324.308 101.546  10
   1 -18 -17 348.619 119.464  10
   1  18 -17 183.038 115.941  14
  -1 -18 -17 340.383 139.724  17
  -1  18 -18 5.67730 92.6215  14
  -1 -18 -18-254.007 103.368  10
   1 -18 -18-157.071 140.554  17
   1  18 -18-113.288 116.013  14
  -1 -18 -18-206.250 130.901  17
   1 -18 -18-10.4040 87.3607  10
   1  18 -19 3073.18 217.447  14
   1 -18 -19 3013.23 235.766  17
  -1 -18 -19 3156.46 237.611  17
  -1 -18 -19 2723.93 193.913  10
   1 -18 -19 2919.23 214.765  10
  -1  18 -19 3034.76 216.392  14
   1 -18 -20 555.199 115.867  10
  -1 -18 -20 301.867 90.3726  10
  -1 -18 -20 475.153 121.885  17
   1  18 -20 478.877 107.856  14
   1 -18 -20 251.601 100.880  17
  -1  18 -20 568.498 107.815  14
   1 -18 -21 227.256 83.3021  10
   1 -18 -21 288.743 88.6716  17
  -1  18 -21 281.404 86.9182  14
  -1 -18 -21 135.278 79.2937  17
  -1 -18 -21 113.268 73.2271  10
   1  18 -21 181.362 79.8430  14
   1 -18 -22-8.34938 65.0910  10
   1 -18 -22 5.57948 59.6865  17
   1  18 -22-6.91629 69.4539  14
  -1 -18 -22-55.2246 64.4843  10
  -1  18 -22 132.197 69.1053  14
   1  18 -23 548.717 86.0173  14
  -1  18 -23 739.436 97.4259  14
  -1  19   0 18.7897 154.702  12
   1  19   0 69.2914 153.771  12
  -1 -19   0-165.584 143.894  17
   1 -19   0-470.756 166.227  17
   1  19   1 1187.83 222.464  12
  -1 -19  -1 840.380 169.652  17
   1  19  -1 1179.98 210.466  12
  -1  19   1 1566.20 237.337  12
   1 -19  -1 490.178 130.707  17
  -1 -19   1 1025.02 175.312  17
   1 -19   1 843.909 153.540  17
  -1  19  -1 1286.46 210.971  12
   1  19  -1 827.556 129.256  14
  -1 -19   2 581.766 141.381  17
   1 -19   2 372.358 113.528  17
  -1  19  -2 334.886 171.723  12
   1  19   2 436.320 176.635  12
   1  19  -2 413.194 114.254  14
  -1  19   2 699.436 196.032  12
  -1 -19  -2 294.225 133.810  17
   1  19  -2 650.183 185.787  12
  -1  19   3 21741.5 730.459  12
   1  19  -3 19120.7 574.914  14
   1  19  -3 20111.6 683.080  12
  -1 -19  -3 18675.3 666.419  17
  -1  19  -3 21519.2 710.453  12
   1  19   3 22215.1 742.397  12
  -1  19   4 385.383 189.252  12
  -1 -19  -4 142.926 145.425  17
  -1  19  -4 331.603 101.823  14
  -1  19  -4 254.740 151.948  12
   1  19  -4 236.729 147.196  12
   1  19   4 428.767 199.174  12
   1  19  -4 210.679 104.260  14
   1  19  -5 7650.69 407.568  12
  -1 -19  -5 7017.63 420.818  17
   1  19   5 8339.82 464.515  12
  -1  19  -5 7730.74 418.694  12
  -1  19   5 8044.94 461.131  12
  -1  19  -5 7367.56 330.974  14
   1  19  -5 7054.48 357.534  14
  -1 -19  -6 234.792 157.722  17
   1  19   6 456.263 194.397  12
  -1  19   6 276.600 176.555  12
  -1  19  -6 314.425 105.639  14
   1  19  -6 86.0669 121.160  12
   1  19  -6 502.120 135.861  14
  -1  19  -6 230.755 136.795  12
   1  19  -7 8807.79 400.698  14
   1  19  -7 9299.76 418.591  12
  -1  19   7 9422.31 472.829  12
  -1 -19  -7 8759.95 464.087  17
  -1  19  -7 8392.48 362.158  14
  -1  19  -7 9063.75 422.304  12
   1  19   7 9935.95 497.937  12
   1  19  -8 337.894 118.740  12
  -1  19  -8 359.652 131.684  12
   1  19   8 507.937 185.557  12
  -1 -19  -8-75.5853 168.434  17
  -1  19  -8 299.008 104.770  14
  -1  19   8 352.571 162.294  12
   1  19  -8 581.750 142.898  14
   1  19  -9 7701.27 372.565  14
   1  19  -9 7369.50 344.313  12
   1  19   9 7982.75 436.226  12
  -1 -19  -9 7468.72 428.102  17
  -1  19  -9 7144.88 333.403  14
  -1  19  -9 7420.44 356.590  12
  -1  19   9 8126.92 425.353  12
  -1  19  10 155.702 135.219  12
  -1  19 -10-172.693 121.886  14
   1  19  10-133.878 153.084  12
  -1  19 -10 152.171 96.1798  12
   1  19 -10 218.176 117.294  14
  -1  19 -11-18.6163 97.3265  14
   1  19 -11 106.601 107.097  14
  -1 -19 -11-189.350 170.287  17
  -1  19  11 173.280 136.582  12
   1  19 -12 51.0951 99.7213  14
  -1  19  12-56.8156 112.623  12
  -1  19 -12-114.397 101.045  14
  -1 -19 -12-285.699 168.952  17
  -1  19  13 1277.38 170.451  12
  -1 -19 -13 1108.24 188.755  17
  -1  19 -13 1211.48 150.399  14
   1  19 -13 1568.83 177.156  14
   1  19 -14-100.575 96.7545  14
  -1  19 -14-85.6558 98.4365  14
   1 -19 -14-232.330 150.015  17
   1 -19 -15 73.2512 81.8667  10
  -1  19 -15 7.07687 81.3680  14
   1  19 -15-148.153 109.742  14
   1 -19 -15-135.571 132.432  17
  -1 -19 -15-60.7832 128.125  17
   1 -19 -16 532.558 133.126  17
   1  19 -16 721.648 119.960  14
   1 -19 -16 662.258 101.638  10
  -1  19 -16 628.781 109.521  14
  -1 -19 -16 502.286 133.617  17
   1  19 -17 505.472 101.993  14
   1 -19 -17 466.668 117.508  17
  -1 -19 -17 457.220 121.481  17
   1 -19 -17 318.365 77.9860  10
  -1  19 -17 589.958 109.053  14
   1  19 -18 309.208 88.4212  14
   1 -19 -18 327.492 95.4699  17
  -1 -19 -18 172.475 90.8686  17
  -1  19 -18 414.321 92.4311  14
  -1  19 -19 208.843 75.9397  14
  -1 -19 -19 91.3221 71.2771  17
   1  19 -19 82.2044 64.7152  14
   1 -19 -19 101.275 76.0364  17
  -1  19 -20 2032.08 139.823  14
   1  19 -20 2224.28 148.788  14
  -1 -20   0 27.5588 87.9244  17
  -1  20   0 0.67581 122.812  12
   1  20   0 12.9892 122.648  12
   1 -20   0-44.4935 86.7066  17
   1  20   1 621.934 175.809  12
  -1 -20   1 540.539 114.346  17
   1 -20  -1 437.172 117.649  17
  -1  20   1 853.621 181.516  12
  -1  20  -1 651.124 164.084  12
  -1 -20  -1 480.388 121.438  17
   1  20  -1 672.077 160.511  12
  -1  20  -2 5175.62 334.743  12
  -1  20   2 5601.78 353.534  12
   1  20   2 5789.80 361.041  12
   1 -20  -2 3946.61 273.592  17
  -1 -20  -2 4071.61 279.867  17
   1  20  -2 5095.12 330.730  12
  -1 -20  -3 359.629 123.410  17
   1  20   3 758.531 176.593  12
  -1  20   3 673.261 172.106  12
   1  20  -3 791.318 164.471  12
  -1  20  -3 633.379 157.975  12
   1 -20  -3 337.684 125.446  17
  -1  20   4 56.0190 129.690  12
  -1  20  -4-28.2656 112.968  12
   1  20  -4 143.262 46.3348  14
   1  20  -4 63.8878 109.172  12
   1 -20  -4-164.198 139.699  17
  -1 -20  -4 71.7606 114.097  17
   1  20   4 61.6648 132.497  12
   1  20   5-58.6794 135.741  12
   1  20  -5 184.277 85.5737  14
  -1  20   5 15.8009 121.194  12
  -1 -20  -5 21.8660 119.280  17
   1  20  -5 214.071 117.374  12
  -1  20  -5 112.089 111.139  12
  -1 -20  -6 1593.77 202.525  17
  -1  20   6 1466.82 197.477  12
   1  20   6 1875.92 224.913  12
   1  20  -6 1419.14 149.714  14
  -1  20  -6 1878.12 193.005  12
  -1  20  -7 264.491 112.432  12
   1 -20  -7 239.178 120.922  17
   1  20  -7 539.076 107.151  14
  -1  20   7 475.609 148.569  12
  -1  20  -7 28.3760 19.2841  14
  -1 -20  -7 146.799 130.189  17
   1 -20  -8 1074.61 167.235  17
  -1  20   8 1965.23 212.332  12
  -1 -20  -8 1310.03 183.922  17
  -1  20  -8 1712.93 171.462  12
   1  20  -8 1738.70 163.196  14
  -1  20  -9 31.2533 59.7693  14
   1 -20  -9-201.852 147.198  17
  -1  20   9 214.758 116.351  12
  -1  20  -9-52.8611 28.6807  12
   1  20  -9 261.097 92.6256  14
  -1 -20  -9-12.1276 112.413  17
   1 -20 -10 1495.18 188.667  17
  -1  20 -10 1435.24 131.544  14
   1  20 -10 1619.29 153.074  14
  -1 -20 -10 1716.77 193.272  17
  -1  20  10 2127.63 201.021  12
   1  20 -11 722.497 107.632  14
   1 -20 -11 734.757 139.418  17
  -1 -20 -11 840.876 152.656  17
  -1  20 -11 756.111 102.279  14
  -1 -20 -12 1977.45 201.347  17
  -1  20 -12 1662.75 138.126  14
   1  20 -12 1660.09 147.490  14
   1 -20 -12 2175.29 207.930  17
   1 -20 -13-57.2192 111.692  17
  -1 -20 -13 137.429 99.1465  17
  -1  20 -13 50.3483 56.2469  14
   1  20 -13-22.8773 70.2155  14
   1 -20 -14 1574.25 164.764  17
  -1 -20 -14 1600.07 169.355  17
  -1  20 -14 1455.84 122.772  14
   1  20 -14 1480.32 133.939  14
  -1 -20 -15 1175.23 136.639  17
   1  20 -15 1033.04 111.249  14
   1 -20 -15 1014.36 128.708  17
  -1 -20 -16 1554.66 145.604  17
   1 -20 -16 1327.90 133.298  17
  -1  21   0 187.092 110.787  12
  -1  21  -1 94.9954 99.6223  12
  -1  21   1 4.32315 105.104  12
  -1  21   2 357.107 125.701  12
  -1  21  -2 249.574 108.853  12
  -1 -21  -3 1150.18 134.570  17
  -1  21  -3 1442.77 162.392  12
  -1  21   3 1704.65 192.360  12
   1 -21  -4 334.988 89.8994  17
  -1 -21  -4 399.163 100.075  17
  -1  21   4 405.087 116.353  12
  -1  21  -4 512.817 114.403  12
  -1  21   5 1388.28 173.319  12
  -1 -21  -5 978.853 131.196  17
  -1 -21  -6 920.410 129.405  17
   1 -21  -6 710.580 116.645  17
   1 -21  -7 2324.54 185.774  17
  -1 -21  -7 2675.92 197.086  17
  -1 -21  -8 2350.81 185.020  17
   1 -21  -8 2204.71 180.588  17
   1 -21  -9-68.3809 82.1473  17
  -1 -21  -9 184.467 83.7001  17
   2   0   0 14576.9 189.646   5
   2   0   0 14013.6 200.697   1
   2   0  -1 57.5469 17.2387   5
   2   0   1 13.2719 15.6771   1
  -2   0   1 12.5050 12.6861   3
   2   0  -2 32720.1 368.881   5
  -2   0  -2 31675.6 335.706   2
   2   0   2 32873.6 372.741   1
  -2   0  -3 88.3208 23.4805   2
   2   0   3 62.2198 24.1682   1
   2   0  -3 132.193 29.5520   5
   2   0  -4 348685. 2803.49   5
  -2   0   4 358074. 2840.63   4
   2   0  -5-9.39241 35.8461   5
  -2   0  -5 38.3210 26.8211   2
   2   0   5 86.0398 40.5331   1
  -2   0   5 34.5077 32.9464   4
   2   0  -5 41.2768 12.2460   3
  -2   0   6 2479.16 115.282   4
   2   0  -6 2595.95 70.5730   3
   2   0  -6 2805.27 132.337   5
  -2   0  -6 2382.47 102.036   2
   2   0   6 2476.17 122.665   1
  -2   0   7-13.9784 44.2359   4
   2   0  -7 63.4452 57.0910   5
   2   0  -7 39.9414 21.5487   3
   2   0   8 118225. 1252.89   1
   2   0  -8 115425. 1232.37   5
   2   0  -8 116279. 1025.40   3
   2   0  -9 44.3698 30.5256   3
   2   0  -9-0.70317 63.1139   5
  -2   0   9 1.93331 41.2884   4
  -2   0  10 4070.00 167.753   4
   2   0  10 4492.63 224.123   1
   2   0 -10 4370.21 213.290   5
   2   0 -10 4116.35 142.863   3
   2   0 -11 53.2882 73.7207   5
  -2   0  11-40.2531 49.9904   4
   2   0 -11 37.5412 36.8750   3
  -2   0  12 56307.8 751.226   4
   2   0 -12 56685.2 708.044   3
   2   0 -12 56323.5 884.977   5
   2   0  12 57024.7 927.290   1
  -2   0 -13 106.514 103.790   3
   2   0 -13 8.95518 37.3702   3
  -2   0  13 8.40104 48.2421   4
   2   0 -13-32.4061 84.2994   5
  -2   0 -14 13500.0 460.122   3
   2   0 -14 12691.5 316.677   3
  -2   0  14 12458.7 457.309   1
   2   0 -14 12663.6 420.313   5
   2   0  14 12710.2 449.674   1
  -2   0  14 12887.5 323.222   4
  -2   0  15 91.6983 47.2534   4
   2   0 -15 87.3455 48.6270   3
  -2   0 -15 32.5815 87.2121   3
  -2   0  15 7.95974 104.213   1
   2   0 -16 22786.6 472.285   3
   2   0  16 22712.3 651.443   1
  -2   0 -16 23843.0 645.942   3
  -2   0  16 22140.4 672.672   1
  -2   0  16 22693.7 460.791   4
  -2   0  17-37.9864 106.903   1
  -2   0 -17 172.828 111.336   3
   2   0  17 219.874 136.702   1
   2   0 -17 10.6179 51.7787   3
  -2   0  18 22337.0 712.610   1
   2   0 -18 21998.8 490.375   3
  -2   0 -18 22881.1 660.313   3
   2   0 -19-100.774 67.5348   3
  -2   0  19-91.4682 132.837   1
  -2   0 -19 43.8170 102.836   3
   2   0  19-195.729 161.771   1
  -2   0  20 99313.7 1705.63   1
   2   0  20 99912.7 1701.10   1
  -2   0  21 152.510 133.111   1
   2   0  21-173.882 162.004   1
  -2   0 -21-24.8859 90.0642   3
   2   0  22 163.742 138.914   1
  -2   0  22 116.447 133.694   1
  -2   0 -22 180.118 106.636   3
   2   0  23 74.3845 141.819   1
  -2   0  23 21.6089 144.295   1
  -2   0 -23 42.0077 96.0477   3
   2   0 -24 3236.23 282.160   8
  -2   0 -24 3504.01 294.129   3
   2   0  24 3067.81 325.348   1
  -2   0  24 3419.87 343.122   1
   2   0 -25-77.0210 124.649  15
  -2   0  25-64.4448 140.975   1
   2   0 -25-51.2283 111.507   8
  -2   0 -25-162.820 116.929   8
  -2   0 -25-5.44494 104.406   3
   2   0  25-128.256 159.536   1
   2   0 -26 60357.9 1226.75  15
  -2   0 -26 62917.3 1325.31   3
   2   0 -26 61637.1 1308.72   8
   2   0  26 64720.7 1553.28   1
  -2   0  26 63167.9 1517.28   1
  -2   0 -26 61081.5 1281.42   8
   2   0  27 47.2930 148.107   1
  -2   0 -27-45.0478 142.213   8
  -2   0  27-227.043 175.912   1
   2   0 -27 142.976 151.525   8
   2   0 -27 133.721 118.435  15
  -2   0 -27 39.9678 114.457   3
  -2   0  28 499.274 184.198   1
   2   0 -28 741.871 161.821  15
   2   0 -28 766.500 188.386   8
   2   0  28 400.223 186.523   1
  -2   0 -28 856.408 165.300   8
  -2   0  29-116.302 183.442   1
   2   0  29-174.016 173.145   1
   2   0 -29-3.72503 145.972   8
  -2   0 -29 183.231 145.792   8
   2   0 -29 97.5483 109.982  15
   2   0 -30 56537.5 1304.45   8
   2   0 -30 56915.3 1205.62  15
  -2   0 -30 57238.0 1280.32   8
   2   0 -31-96.0378 113.666  15
  -2   0 -31-9.94452 121.759   8
   2   0 -31 17.1745 148.921   8
   2   0 -32 10657.3 564.950   8
  -2   0 -32 10804.2 547.737   8
  -2   0 -33 133.728 123.551   8
  -2   0 -33 240.882 160.699  13
   2   0 -33 22.9179 150.075   8
  -2   0 -34 4147.50 333.605  13
   2   0 -34 3702.77 333.944   8
  -2   0 -34 3787.78 317.127   8
  -2   0 -35-125.058 147.785  13
  -2   0 -35 23.1707 115.753  18
  -2   0 -35 55.2268 111.475   8
   2   0 -35-230.194 168.611   8
  -2   0 -36 8924.74 441.576  13
   2   0 -36 9059.51 479.791   8
  -2   0 -36 8812.69 435.272   8
  -2   0 -36 8910.37 414.525  18
   2   0 -37 55.4039 128.521   8
  -2   0 -37-36.6919 119.076  13
  -2   0 -37-54.5617 105.652   8
  -2   0 -37 49.2977 87.8013  18
   2   0 -38 2007.80 219.839   8
  -2   0 -38 1739.60 190.882  13
   2   0 -38 2302.71 235.003  13
  -2   0 -39 82.6702 91.3435  13
   2   0 -39 76.4023 113.852  13
   2   0 -39-31.3426 100.271   8
   2   0 -40 4430.82 266.422   8
  -2   0 -40 4014.23 234.892  13
   2   0 -40 4616.64 267.229  13
   2   0 -41 66.1445 77.4103  13
   2   0 -41 16.8567 62.6315   8
  -2   0 -41-58.2590 61.8016  13
   2   0 -42 6448.72 252.393  13
   2   1   0 106676. 956.262   1
   2   1   0 105181. 940.048   5
  -2   1   0 104441. 995.122   4
  -2   1   0 102696. 913.032   3
  -2   1  -1 11330.4 210.072   3
   2   1   1 11398.7 218.171   1
  -2   1  -1 11330.8 228.510   4
  -2   1   1 10954.2 235.939   4
   2  -1  -1 12172.8 147.126   5
   2  -1   1 12179.7 140.020   1
   2   1  -1 11836.9 212.259   5
  -2   1   2 18723.4 319.890   4
   2   1   2 17890.0 293.532   1
  -2   1  -2 17316.3 297.230   3
   2  -1  -2 19420.5 241.047   5
   2   1  -2 18441.3 291.443   5
  -2   1  -2 18655.7 300.833   4
   2  -1   2 19351.4 228.209   1
   2   1  -3 412.066 47.8991   5
   2   1   3 449.881 52.1094   1
  -2   1  -3 403.427 43.6481   2
  -2   1  -3 388.967 47.7738   4
   2  -1  -3 525.533 45.7823   5
  -2   1   3 433.342 54.6756   4
   2  -1   3 491.757 41.4413   1
  -2   1  -3 348.596 52.9512   3
   2   1   4 17150.7 306.559   1
   2   1  -4 16976.1 302.275   5
  -2   1  -4 15910.1 272.310   4
  -2   1   4 16702.9 314.659   4
  -2   1  -4 16784.5 332.464   3
   2  -1  -4 17056.0 285.012   5
   2  -1   4 17710.2 277.463   1
  -2   1  -4 16200.7 269.635   2
  -2   1  -5 5432.93 199.805   3
   2  -1   5 5789.19 171.528   1
  -2   1   5 5625.95 180.525   4
   2   1  -5 5859.13 180.648   5
   2  -1  -5 5807.83 172.821   5
  -2   1  -5 5461.98 148.212   4
   2   1   5 5785.54 182.073   1
  -2   1  -5 5941.39 164.034   2
   2  -1   6 23492.7 397.177   1
   2   1  -6 22220.3 402.367   5
  -2   1   6 23471.2 401.010   4
  -2   1  -6 21703.9 441.515   3
  -2  -1   6 23190.6 362.970   4
   2  -1  -6 22689.8 395.657   5
  -2   1  -6 22252.7 356.274   2
   2   1   6 23783.0 412.400   1
  -2   1  -6 21870.5 321.098   4
   2  -1   7 28351.1 478.702   1
   2   1   7 29888.9 498.411   1
   2   1  -7 27980.9 475.601   5
  -2   1  -7 25608.8 521.926   3
  -2   1   7 28480.0 463.245   4
  -2  -1   7 26961.2 405.761   4
  -2   1  -7 27026.4 421.810   2
   2  -1  -7 28109.8 475.512   5
   2  -1   8 104392. 1168.81   1
  -2   1   8 107339. 1118.37   4
  -2   1  -8 102550. 1067.38   2
   2   1   8 106055. 1180.06   1
   2  -1  -8 105023. 1155.96   5
  -2   1  -8 100227. 1233.19   3
  -2  -1   8 102775. 1022.31   4
   2   1  -8 103725. 1152.26   5
   2  -1   9 17873.4 416.725   1
  -2   1  -9 16552.0 244.023   4
  -2   1  -9 16533.6 443.588   3
   2   1  -9 17333.3 405.152   5
  -2   1   9 17372.0 371.465   4
   2   1   9 17812.7 414.867   1
  -2  -1   9 16503.8 317.847   4
  -2   1  -9 17121.5 357.839   2
   2   1  -9 16860.8 287.624   3
   2  -1  -9 17658.8 401.404   5
  -2   1   9 17557.5 432.813   1
  -2   1  10 15472.4 354.620   4
  -2   1  10 14728.4 419.767   1
  -2   1 -10 14252.2 425.149   3
  -2   1 -10 14607.1 346.094   2
   2  -1  10 15153.9 406.807   1
   2   1  10 14854.9 401.187   1
  -2  -1  10 14374.8 297.421   4
   2   1 -10 15404.9 396.845   5
   2   1 -10 14380.0 280.095   3
  -2   1 -10 14099.8 201.846   4
  -2   1  11 37312.4 603.236   4
  -2  -1  11 36318.5 526.688   4
   2   1 -11 37785.5 671.724   5
  -2   1 -11 36620.9 733.046   3
   2   1 -11 36807.2 516.787   3
   2  -1  11 38545.2 701.246   1
  -2   1  11 36244.4 717.746   1
   2   1  11 37745.3 700.522   1
  -2  -1  12 198831. 1791.38   4
  -2   1  12 201711. 2163.57   1
  -2   1  12 196024. 1918.02   4
   2   1 -12 204048. 2069.95   5
   2   1 -12 195787. 1799.03   3
  -2   1 -12 205713. 2189.64   3
   2   1  12 203584. 2125.85   1
   2  -1  12 198917. 2128.55   1
  -2  -1  13 62451.9 758.266   4
  -2   1  13 60453.0 1030.11   1
   2   1 -13 59820.0 774.462   3
   2   1 -13 61504.5 970.916   5
  -2   1  13 59516.5 846.415   4
   2   1  13 62774.1 1018.67   1
   2  -1  13 61881.6 1015.85   1
  -2   1 -13 63286.4 1043.00   3
   2  -1  14 9776.64 398.711   1
   2   1 -14 9418.59 274.157   3
  -2   1 -14 10030.1 400.084   3
   2   1 -14 10048.1 372.015   5
  -2   1  14 9476.84 401.471   1
   2  -1 -14 9572.71 285.856   3
  -2   1  14 10033.3 314.192   4
   2   1  14 9786.58 396.670   1
  -2  -1  14 9555.92 254.607   4
   2   1  15 27666.6 713.056   1
   2   1 -15 29772.4 677.204   5
  -2   1  15 26776.3 720.451   1
   2  -1  15 28913.0 719.844   1
   2   1 -15 28415.1 524.691   3
  -2   1  15 28826.8 569.142   4
  -2  -1  15 29581.2 472.896   4
  -2   1 -15 30041.5 723.880   3
   2  -1 -15 29015.2 535.765   3
  -2   1 -16 42567.3 907.724   3
  -2   1  16 41029.9 913.200   1
   2  -1 -16 41396.5 673.634   3
   2  -1  16 40007.1 896.596   1
   2   1 -16 41479.3 842.436   5
   2   1 -16 41764.7 677.406   3
   2   1  16 41052.7 905.228   1
  -2   1  16 41973.8 715.427   4
  -2  -1  17 313.726 141.089   1
   2   1  17 285.030 128.582   1
   2  -1 -17 307.859 68.6219   3
  -2   1  17 224.782 125.520   1
  -2   1 -17 344.103 119.804   3
  -2  -1 -17 225.111 118.868   3
   2   1 -17 225.464 61.3936   3
   2   1 -17 335.276 130.476   5
   2  -1  17 443.794 138.572   1
  -2   1  17 283.233 71.8805   4
   2   1  18 6094.27 367.253   1
  -2  -1  18 5946.37 379.655   1
  -2   1 -18 6814.87 359.704   3
  -2   1  18 5715.11 365.172   1
  -2  -1 -18 6478.97 350.743   3
   2  -1 -18 6188.92 256.032   3
   2  -1  18 5897.85 368.535   1
  -2   1 -19 672.250 133.353   3
  -2  -1  19 827.007 174.028   1
  -2   1  19 796.881 177.726   1
  -2  -1 -19 951.142 160.631   3
   2  -1  19 979.371 181.060   1
   2   1  19 645.524 156.625   1
   2  -1 -19 833.396 103.998   3
  -2   1  20 2263.09 255.593   1
  -2  -1 -20 2548.60 234.930   3
  -2   1 -20 2715.24 247.075   3
   2  -1  20 2523.33 269.973   1
   2   1  20 2798.91 282.141   1
  -2  -1  20 2398.09 277.520   1
   2   1  21 89.8339 142.424   1
  -2  -1 -21 243.530 113.495   3
  -2   1  21 312.700 144.745   1
  -2  -1  21 224.800 143.610   1
  -2   1 -21 221.039 94.6339   3
   2  -1  21 228.200 139.092   1
  -2   1 -22 28200.4 811.035   3
   2  -1  22 26205.2 871.808   1
  -2  -1  22 27380.8 902.201   1
  -2   1  22 28085.8 891.022   1
   2   1  22 26182.6 873.920   1
  -2  -1 -22 27871.4 785.838   3
  -2  -1  23 4325.71 383.767   1
  -2   1  23 4664.61 384.455   1
  -2  -1 -23 4892.10 342.371   3
   2   1  23 4736.07 396.680   1
  -2   1 -23 4812.37 343.683   3
   2  -1  23 4487.03 382.992   1
   2  -1 -24 9665.31 482.727   8
   2   1  24 9272.42 559.967   1
  -2  -1  24 9933.45 580.592   1
  -2  -1 -24 9911.71 477.569   8
   2  -1  24 9854.48 567.607   1
  -2   1 -24 10388.0 444.903   6
  -2   1 -24 9558.24 492.256   3
  -2  -1 -24 10151.6 496.715   3
   2   1 -24 9985.91 476.231   8
  -2   1  24 9792.36 555.670   1
   2  -1 -25 278.761 117.242   7
  -2   1 -25 97.2399 89.8119   8
   2  -1 -25 377.660 116.582  15
   2  -1  25 376.018 166.284   1
   2   1 -25 202.752 109.006   8
  -2   1 -25 209.586 105.570   3
   2   1  25 264.512 155.581   1
  -2  -1  25 379.770 154.902   1
  -2  -1 -25 301.965 142.069   8
  -2   1  25 344.590 153.651   1
  -2   1 -25 370.090 121.500   6
  -2  -1 -25 198.328 111.624   3
   2  -1 -25 408.632 151.853   8
  -2  -1  26 1857.46 280.311   1
  -2  -1 -26 1845.65 229.371   8
   2  -1  26 1972.00 277.225   1
   2   1  26 1861.86 283.748   1
  -2   1  26 1989.87 275.443   1
   2  -1 -26 1686.92 218.944  15
   2   1 -26 1659.62 213.195   8
   2  -1 -26 1889.92 243.682   8
  -2   1 -26 1761.66 228.414   3
  -2  -1 -26 1763.55 225.699   3
  -2   1 -26 1726.66 204.479   8
  -2   1  27 2640.92 330.442   1
   2   1 -27 2278.39 263.338   8
  -2  -1  27 2775.36 346.035   1
  -2  -1 -27 2373.28 260.273   3
   2  -1  27 2407.78 324.028   1
   2   1  27 2248.88 322.491   1
   2  -1 -27 2329.73 257.020  15
  -2  -1 -27 1924.76 240.599   8
  -2   1 -27 2065.67 228.216   8
   2  -1 -27 2446.25 278.804   8
  -2  -1 -28 6136.00 421.212   8
   2  -1  28 6671.79 516.588   1
   2  -1 -28 6739.18 409.162  15
  -2   1  28 6144.00 487.097   1
   2   1 -28 6180.12 421.413   8
  -2  -1  28 6825.20 517.584   1
   2  -1 -28 6553.64 433.287   8
   2   1  28 6752.08 523.465   1
  -2   1 -28 6123.69 399.545   8
   2  -1 -29 448.186 140.811  15
   2  -1 -29 403.357 179.344   8
   2   1  29 422.669 193.588   1
  -2   1 -29 465.300 140.671   8
   2  -1  29 640.662 214.570   1
  -2  -1 -29 573.618 166.516   8
  -2   1  29 193.949 159.315   1
  -2  -1  29 711.352 222.762   1
   2   1 -29 587.963 187.657   8
  -2   1 -30 1012.83 188.161   8
   2   1 -30 999.487 211.770   8
   2  -1 -30 1053.16 214.927   8
   2  -1 -30 880.295 176.524  15
  -2  -1 -30 1016.70 197.734   8
   2  -1 -31 358.055 143.228  15
   2  -1 -31 142.198 165.715   8
  -2  -1 -31 183.383 162.094   8
  -2   1 -31 313.881 150.261   8
   2   1 -31 135.943 163.520   8
  -2   1 -32 50747.7 1165.68   8
   2  -1 -32 49497.0 1242.23   8
   2  -1 -32 48880.3 1122.28  15
  -2   1 -32 52520.4 1184.09  13
  -2  -1 -32 50133.1 1217.13   8
   2   1 -32 49993.3 1203.52   8
  -2   1 -33 1074.72 218.416  13
  -2   1 -33 1014.13 186.723   8
   2   1 -33 1107.62 223.559   8
  -2  -1 -33 796.115 182.459   8
   2  -1 -33 971.150 211.877   8
   2   1 -34 8945.57 493.736   8
  -2   1 -34 9344.96 468.499   8
  -2   1 -34 9355.72 450.443  18
  -2   1 -34 9333.66 487.362  13
  -2  -1 -34 9588.48 473.340  13
  -2  -1 -34 9018.25 488.034   8
   2  -1 -34 9300.93 520.195   8
  -2  -1 -35 496.198 150.024  13
  -2  -1 -35 466.211 152.542   8
  -2   1 -35 539.886 133.971   8
  -2   1 -35 616.251 150.366  18
   2  -1 -35 352.533 167.464   8
   2   1 -35 388.450 150.783   8
  -2   1 -35 571.221 174.890  13
  -2  -1 -36 9981.68 451.914  13
   2   1 -36 9924.78 490.467   8
  -2  -1 -36 9897.84 487.840   8
   2  -1 -36 9584.43 506.138   8
  -2   1 -36 10167.0 474.397  13
   2  -1 -37 626.407 179.098   8
  -2   1 -37 398.807 139.009  13
  -2  -1 -37 354.484 130.189  13
   2   1 -37 331.245 125.068   8
  -2  -1 -37 183.296 107.908   8
  -2  -1 -37 645.773 152.406  18
  -2  -1 -38 199.343 94.8266  18
   2   1 -38 119.927 124.385  13
  -2   1 -38 87.2037 106.149  13
  -2  -1 -38 120.118 94.9286   8
  -2  -1 -38 0.27334 93.7591  13
   2  -1 -38 199.634 133.790   8
   2   1 -38 195.935 128.100   8
  -2  -1 -39 102.114 76.3478   8
  -2   1 -39 79.2842 96.2333  13
  -2  -1 -39 47.5457 32.4466  18
  -2  -1 -39 53.6622 94.0714  13
   2  -1 -39 139.783 118.208  13
   2  -1 -39 72.8498 103.770   8
   2   1 -39 111.630 111.832  13
   2   1 -39-51.7069 98.7411   8
  -2   1 -40 8641.14 346.781  13
   2  -1 -40 9513.87 372.644  13
   2   1 -40 9720.19 382.718  13
   2   1 -40 8897.90 355.809   8
  -2  -1 -40 8654.49 323.009  13
   2  -1 -40 9233.22 386.409   8
   2   1 -41 752.745 121.477  13
  -2   1 -41 805.634 109.350  13
  -2  -1 -41 673.638 89.5325  13
   2  -1 -41 826.990 122.311   8
   2  -1 -41 958.164 125.457  13
   2   1 -42 4239.30 205.854  13
   2  -1 -42 3970.74 191.392  13
   2   2   0 95210.9 950.461   1
  -2   2   0 92098.3 945.854   4
   2   2   0 94078.8 930.086   5
   2   2  -1 74801.4 778.968   5
  -2   2   1 70496.2 799.989   4
   2   2   1 73272.1 796.801   1
  -2   2  -1 71879.9 772.074   4
  -2   2  -1 73822.4 586.488   5
  -2   2  -2 34360.9 338.529   5
  -2   2  -2 32347.3 441.837   4
   2   2  -2 35772.7 484.072   5
   2   2   2 33229.7 477.791   1
  -2   2   2 34101.8 495.396   4
  -2   2   2 35089.9 344.978   1
  -2   2  -3 5826.78 124.328   5
  -2   2  -3 5748.47 163.244   2
   2   2   3 5886.53 183.428   1
  -2   2  -3 5642.53 183.045   3
  -2   2  -3 5620.38 154.763   4
  -2   2   3 5805.51 136.961   1
   2   2  -3 6083.09 181.381   5
  -2   2  -4 6624.56 160.179   4
  -2   2   4 6970.45 177.397   1
  -2   2  -4 7004.84 188.618   2
  -2   2  -4 6900.86 213.804   3
  -2   2  -4 6894.59 155.478   5
   2   2   4 7136.07 212.202   1
   2   2  -4 7161.35 206.996   5
  -2   2   4 7331.23 219.175   4
  -2   2  -5 48297.8 560.718   5
  -2   2  -5 49448.5 678.982   3
  -2   2   5 49616.4 670.864   4
  -2   2   5 50533.1 617.776   1
   2   2   5 50617.2 660.850   1
  -2   2  -5 48316.5 521.299   4
  -2   2  -5 48315.7 604.941   2
   2   2  -5 50335.8 655.832   5
  -2   2  -6 583.678 64.2621   5
   2   2   6 555.948 83.6974   1
  -2   2  -6 609.425 45.2522   4
  -2   2  -6 549.382 85.7061   3
  -2   2  -6 716.753 74.5201   2
   2   2  -6 545.762 84.0078   5
  -2   2   6 624.446 82.8621   4
  -2   2   6 578.683 78.7378   1
   2  -2   6 630.708 72.6901   1
   2   2   7 193816. 1797.54   1
   2   2  -7 190225. 1787.93   5
  -2   2  -7 183904. 1698.58   2
  -2   2   7 190916. 1787.87   4
  -2   2  -7 179867. 1834.18   3
   2  -2   7 189318. 1761.56   1
  -2   2   7 187789. 1793.88   1
  -2   2  -7 187457. 1669.15   5
  -2   2  -7 183663. 1476.58   4
  -2   2   8 47102.4 717.246   1
  -2   2  -8 44411.2 416.598   4
  -2   2   8 46794.9 691.313   4
  -2   2  -8 45438.4 740.955   3
  -2  -2   8 44043.9 565.064   4
  -2   2  -8 45344.4 635.872   2
  -2   2  -8 45288.0 621.085   5
   2  -2   8 46219.5 693.645   1
   2   2   8 45617.6 715.677   1
   2   2  -8 46482.6 699.614   5
  -2   2  -9 26807.3 472.750   5
  -2   2  -9 27493.4 580.825   3
  -2   2  -9 27373.9 482.535   2
   2  -2   9 26113.1 532.696   1
  -2   2   9 27439.9 517.806   4
   2   2  -9 27939.5 535.862   5
  -2   2   9 27534.4 556.178   1
  -2  -2   9 25591.6 402.822   4
   2   2   9 25609.8 554.356   1
  -2   2 -10 359.093 94.3617   3
  -2   2 -10 304.364 76.7897   5
  -2   2 -10 437.105 82.2263   2
  -2   2  10 538.632 110.745   1
  -2   2  10 543.257 94.2354   4
   2  -2  10 435.824 91.9391   1
   2   2  10 352.408 90.2677   1
  -2  -2  10 330.777 51.2418   4
   2   2 -10 460.253 101.725   5
   2  -2  11 4796.98 249.898   1
  -2   2 -11 4727.03 256.975   3
  -2  -2  11 5182.45 166.502   4
   2   2  11 5203.72 256.789   1
  -2   2  11 5152.12 227.662   4
  -2   2  11 5134.66 263.297   1
   2   2 -11 4981.32 245.225   5
  -2   2 -11 5030.76 220.112   2
   2   2 -12 3894.31 233.160   5
   2   2  12 4171.61 241.936   1
  -2   2 -12 4171.38 209.946   2
  -2   2  12 4163.57 211.737   4
  -2   2 -12 3887.96 245.447   3
  -2   2  12 4237.30 251.130   1
  -2  -2  12 4060.28 149.853   4
   2  -2  12 3721.72 230.725   1
   2  -2  13 40049.5 796.384   1
  -2   2 -13 40387.2 824.623   3
  -2   2  13 40052.8 704.595   4
   2   2 -13 40985.5 775.072   5
  -2   2  13 40608.1 819.849   1
  -2  -2  13 39455.8 534.429   4
   2   2  13 40919.0 806.522   1
   2  -2  14 55778.9 1017.00   1
   2   2 -14 57770.4 975.911   5
  -2   2  14 56052.9 876.688   4
  -2   2  14 55832.8 1022.74   1
   2   2  14 56028.8 1016.30   1
  -2  -2  14 57419.0 666.972   4
  -2   2 -14 56806.0 1030.96   3
   2  -2  15 30162.5 755.689   1
   2   2 -15 30485.1 703.896   5
  -2   2 -15 31223.9 759.243   3
  -2   2  15 30375.9 633.487   4
   2   2  15 30678.7 749.247   1
  -2   2  15 31041.5 761.671   1
   2   2  16-83.5250 130.569   1
   2   2 -16 254.124 121.886   5
  -2   2  16 201.204 74.2172   4
   2  -2  16 125.143 110.593   1
  -2   2 -16-60.0962 110.811   3
  -2   2  16 260.513 119.500   1
   2   2  17 41332.0 946.217   1
   2   2 -17 41654.8 890.242   5
  -2   2  17 44589.5 794.088   4
  -2   2 -17 44266.5 949.435   3
  -2   2  17 40189.5 947.348   1
   2  -2  17 39430.0 936.342   1
  -2   2  18 47515.3 836.536   4
   2  -2 -18 46165.3 782.456   3
  -2   2 -18 48880.5 1025.27   3
   2   2  18 45616.3 1034.87   1
   2   2 -18 47092.5 964.484   5
  -2   2  18 45063.0 1034.41   1
   2  -2  18 43799.0 1029.20   1
   2  -2 -19 63729.2 964.752   3
   2   2 -19 65803.8 1200.29   5
   2  -2  19 63383.4 1296.32   1
  -2  -2  19 66302.3 1351.54   1
  -2   2  19 66056.5 1303.86   1
  -2   2 -19 68948.4 1265.48   3
   2   2  19 62131.4 1286.20   1
  -2  -2 -20 6440.75 367.064   3
  -2   2  20 5788.10 395.040   1
  -2   2 -20 6574.30 388.624   3
   2  -2  20 6375.64 409.878   1
  -2  -2  20 5903.21 419.514   1
   2   2  20 6209.98 403.096   1
   2   2  21 2946.69 298.639   1
  -2   2 -21 2819.30 262.984   3
  -2   2  21 3149.09 301.673   1
   2  -2  21 3041.02 305.364   1
  -2  -2  21 2438.58 289.478   1
  -2  -2 -21 2714.02 257.377   3
  -2   2 -22 10.4107 106.599   3
   2   2  22 113.968 137.832   1
  -2   2  22 0.46833 131.514   1
  -2  -2  22 82.5868 124.202   1
   2  -2  22 317.469 163.628   1
  -2  -2 -22 104.571 115.263   3
   2   2  23 633.112 188.269   1
   2  -2 -23 525.486 149.533   8
  -2  -2 -23 521.814 148.362   3
  -2  -2  23 503.671 178.100   1
   2  -2  23 892.082 224.317   1
  -2   2 -23 448.025 140.069   3
  -2   2  23 545.898 185.825   1
   2   2  24 25219.3 919.286   1
  -2  -2  24 25211.9 924.850   1
   2  -2 -24 25566.6 775.425  15
  -2  -2 -24 25561.1 759.574  15
   2   2 -24 24816.5 754.824   8
  -2   2 -24 26620.4 742.490   6
  -2   2  24 24566.6 880.303   1
  -2   2 -24 26195.5 820.364   3
   2  -2 -24 25034.6 788.093   8
   2  -2  24 25381.7 917.470   1
  -2  -2 -24 24947.7 774.210   3
   2  -2 -24 24383.7 762.395   7
  -2  -2 -24 25246.7 796.439   8
   2  -2 -25 834.194 171.225   7
  -2  -2  25 928.234 218.872   1
   2  -2 -25 737.593 169.763   8
  -2  -2 -25 967.367 180.144   3
   2   2  25 719.838 209.000   1
   2   2 -25 609.327 144.743   8
  -2   2 -25 954.921 169.565   6
  -2  -2 -25 721.009 167.242   8
   2  -2  25 679.906 202.154   1
   2   2 -25 1035.31 157.854   6
  -2   2  25 751.887 192.124   1
   2  -2 -25 520.014 153.514  15
  -2  -2 -26 20249.7 724.903   3
  -2  -2 -26 19648.4 729.958   8
   2   2  26 20316.9 864.676   1
   2   2 -26 19888.0 698.482   8
  -2  -2  26 20056.2 860.426   1
  -2   2  26 19896.5 819.246   1
  -2   2 -26 20692.4 668.659   6
   2  -2  26 19187.5 836.572   1
   2   2 -26 19910.1 631.280   6
   2  -2 -26 19669.0 727.212   8
   2  -2 -26 19285.8 701.185  15
   2   2 -27 27288.6 836.681   8
  -2  -2  27 29412.1 1058.89   1
  -2  -2 -27 27049.5 857.888   3
  -2  -2 -27 27887.2 889.532   8
  -2   2 -27 27185.3 787.565   6
   2  -2 -27 28074.6 883.750   8
   2   2  27 28162.1 1039.27   1
  -2   2  27 28134.3 995.220   1
   2  -2  27 27713.1 1031.34   1
   2  -2 -27 27468.8 838.897  15
   2   2 -27 28515.9 767.156   6
   2  -2 -28 4028.02 360.507   8
   2   2 -28 4474.73 357.049   8
  -2  -2 -28 4295.62 362.962   8
  -2   2  28 4343.59 415.656   1
  -2  -2  28 4859.18 446.551   1
   2  -2 -28 4392.18 347.977  15
   2   2  28 4572.94 438.335   1
   2   2 -28 4434.91 307.442   6
   2  -2  28 4748.79 437.920   1
   2  -2 -29 35754.9 1041.46   8
   2   2  29 37407.3 1233.71   1
   2   2 -29 38359.9 908.263   6
  -2  -2 -29 36340.0 1045.37   8
   2   2 -29 35370.8 991.524   8
   2  -2 -29 36821.8 986.287  15
   2  -2  29 37634.0 1251.05   1
  -2   2  29 36972.7 1191.30   1
  -2  -2  29 38292.5 1236.72   1
   2  -2 -30 40570.1 1124.62   8
   2   2 -30 43366.4 964.943   6
  -2  -2 -30 41922.6 1135.50   8
   2   2 -30 41611.2 1079.16   8
   2  -2 -30 41120.6 1056.64  15
   2   2 -31 653.141 185.754   8
  -2   2 -31 532.238 192.620  13
  -2  -2 -31 790.446 197.598   8
  -2   2 -31 941.822 183.382  18
   2  -2 -31 631.551 187.730  15
   2  -2 -31 555.089 186.417   8
   2   2 -32 12506.3 580.260   8
  -2   2 -32 13068.2 544.656  18
  -2   2 -32 14183.6 622.035  13
   2  -2 -32 13593.4 587.346  15
   2  -2 -32 12937.4 625.553   8
  -2  -2 -32 12451.4 616.150   8
   2   2 -33 1478.01 223.238   8
  -2   2 -33 1676.20 251.241  13
  -2  -2 -33 1741.50 255.641   8
   2  -2 -33 1192.49 233.592   8
   2  -2 -34 663.004 198.926   8
  -2   2 -34 1298.13 233.491  13
  -2  -2 -34 1051.24 208.043   8
   2   2 -34 832.363 184.047   8
   2   2 -35 2270.59 255.279   8
  -2  -2 -35 2142.73 259.314   8
  -2   2 -35 2297.58 271.771  13
  -2  -2 -35 1952.27 226.282  13
   2  -2 -35 1848.52 254.064   8
  -2  -2 -36 6437.65 354.798  13
   2   2 -36 7117.23 420.198  13
  -2   2 -36 7181.12 409.784  13
  -2  -2 -36 6566.95 400.613   8
   2   2 -36 6182.84 378.492   8
   2  -2 -36 6351.60 422.767   8
  -2   2 -37 2306.07 245.770  13
   2  -2 -37 2235.82 263.672   8
   2   2 -37 2577.61 262.348  13
   2   2 -37 1984.54 220.398   8
  -2  -2 -37 2093.65 233.233   8
  -2  -2 -37 2082.94 208.824  13
   2   2 -38 49.5588 118.985  13
   2   2 -38 152.360 108.997   8
  -2   2 -38-126.213 124.004  13
   2  -2 -38 75.3326 114.473   8
  -2  -2 -38 137.040 105.129  18
  -2  -2 -38-15.5278 88.7484  13
  -2  -2 -38 46.5952 104.034   8
   2   2 -39 6715.66 348.957  13
  -2  -2 -39 5717.20 279.103  13
   2  -2 -39 6909.80 340.988  13
  -2  -2 -39 5751.16 283.765  18
  -2   2 -39 6638.34 332.068  13
   2  -2 -39 6271.64 351.615   8
   2   2 -39 6219.33 314.146   8
  -2  -2 -39 6066.54 315.491   8
  -2   2 -40 3521.93 226.761  13
   2  -2 -40 3453.84 244.981   8
  -2  -2 -40 3384.27 191.561  13
   2  -2 -40 3683.29 227.314  13
   2   2 -40 3440.74 232.403  13
   2  -2 -41 3343.46 213.968   8
  -2   2 -41 3116.63 193.283  13
   2   2 -41 3330.98 207.568  13
   2  -2 -41 3153.56 190.316  13
   2   2 -42 630.987 90.3130  13
  -2   3   0 754574. 5806.07   4
   2   3   0 762346. 5801.66   5
  -2   3   0 758965. 5561.28   5
   2   3   0 751053. 5820.76   1
   2   3   0 752136. 5538.03   2
  -2   3  -1 133237. 1075.74   5
   2   3   1 128157. 1292.17   1
   2   3   1 129497. 1030.70   2
   2   3  -1 131547. 1279.46   5
  -2   3   1 128099. 1292.73   4
  -2   3  -1 125954. 1249.80   4
   2   3  -1 129484. 1083.38   2
  -2   3   1 131511. 1058.30   1
   2   3  -2 3557.54 109.076   2
   2   3   2 3601.35 157.636   1
  -2   3   2 3597.04 98.8144   1
  -2   3  -2 3584.35 142.093   4
   2   3  -2 3601.57 157.157   5
  -2   3   2 3558.17 164.362   4
  -2   3  -2 3519.18 101.297   5
  -2   3   3 264673. 2006.62   1
  -2   3  -3 244930. 2085.05   4
   2   3  -3 253230. 2191.47   5
   2   3  -3 253837. 2036.16   2
  -2   3  -3 243325. 2122.86   2
  -2   3   3 254611. 2235.52   4
   2   3   3 247563. 2200.13   1
  -2   3  -3 237542. 1992.52   5
  -2   3  -4 155760. 1374.43   5
   2   3   4 159521. 1554.43   1
  -2   3   4 159759. 1383.91   1
   2   3  -4 165667. 1549.51   5
  -2   3  -4 154619. 1403.99   4
  -2   3  -4 154771. 1482.52   2
   2   3  -4 163776. 1424.33   2
  -2   3   4 166058. 1592.69   4
  -2   3  -5 1350.79 82.7677   5
  -2   3   5 1443.91 92.0341   1
   2   3   5 1353.64 112.835   1
  -2   3   5 1483.07 125.355   4
  -2   3  -5 1451.23 81.2606   4
   2   3  -5 1527.03 115.269   5
  -2   3  -5 1354.29 100.531   2
  -2   3  -6 11539.8 262.747   5
  -2   3  -6 11349.4 214.596   4
  -2   3  -6 12203.1 297.542   2
   2   3  -6 12442.4 323.752   5
  -2   3   6 12460.7 336.084   4
   2   3   6 11985.8 326.003   1
  -2   3   6 12053.2 283.533   1
  -2   3   7 2550.66 163.386   4
   2   3  -7 2624.03 161.679   5
  -2   3  -7 2511.06 86.6767   4
  -2   3   7 2296.15 140.122   1
  -2   3  -7 2320.09 123.795   5
   2   3   7 2849.55 183.278   1
  -2   3  -7 2160.43 131.252   2
   2   3  -8 1133.44 124.129   5
  -2   3  -8 1320.53 136.288   3
  -2   3   8 1315.53 130.776   4
  -2   3   8 1206.91 113.509   1
  -2   3  -8 1206.95 54.6036   4
  -2   3  -8 1241.63 110.695   2
  -2   3  -8 1148.39 97.3584   5
   2   3   8 1135.48 123.639   1
   2   3   9 25384.5 537.658   1
  -2   3   9 25031.7 522.984   1
  -2   3   9 24815.7 523.538   4
  -2   3  -9 24359.2 559.470   3
  -2   3  -9 24398.3 478.448   2
  -2   3  -9 25273.5 466.149   5
   2   3  -9 24177.8 523.952   5
   2   3 -10 13075.2 390.608   5
  -2   3 -10 12744.6 348.497   2
  -2   3 -10 12013.5 403.051   3
  -2   3  10 11045.0 386.761   1
   2   3  10 11680.0 386.416   1
  -2   3  10 12491.5 372.415   4
  -2   3 -10 12761.8 339.410   5
  -2  -3  10 11897.3 259.790   4
   2   3 -11 29360.4 616.289   5
  -2   3 -11 28972.3 556.917   5
  -2  -3  11 28277.4 421.332   4
  -2   3  11 29880.9 642.790   1
   2   3  11 28592.7 633.761   1
  -2   3  11 29061.2 607.447   4
  -2   3 -11 29200.8 658.977   3
  -2   3 -11 29194.5 567.108   2
   2  -3  11 28345.6 626.251   1
  -2   3  12 2901.16 213.201   1
   2   3 -12 2634.28 203.318   5
  -2   3 -12 2872.86 216.151   3
  -2   3  12 2786.42 195.859   4
  -2   3 -12 2816.08 186.788   2
  -2   3 -12 2759.27 178.422   5
  -2  -3  12 2883.54 121.576   4
   2   3  12 3027.35 222.076   1
   2  -3  12 2809.89 204.199   1
  -2   3 -13 5397.72 303.276   3
   2   3 -13 5804.83 291.267   5
  -2   3 -13 5561.27 259.895   2
  -2   3  13 5450.80 301.451   1
  -2   3  13 5290.87 262.060   4
  -2   3 -13 5499.92 253.106   5
   2   3  13 5308.24 294.559   1
  -2  -3  13 5469.70 163.160   4
   2  -3  13 5174.57 287.187   1
  -2   3 -14 5686.78 324.315   3
  -2   3 -14 5917.91 279.787   2
   2   3 -14 6113.91 311.273   5
  -2   3  14 6029.16 284.679   4
  -2   3  14 6265.99 329.778   1
   2  -3  14 5463.29 311.823   1
   2   3  14 5144.04 319.326   1
   2   3 -15 182462. 2108.51   5
  -2   3  15 178117. 2004.32   4
   2   3  15 175879. 2167.70   1
   2  -3  15 176303. 2180.06   1
  -2   3  15 183872. 2202.50   1
  -2   3 -15 181492. 2197.14   3
   2   3 -16 241.398 112.584   5
   2  -3  16 149.139 108.105   1
  -2   3  16 105.622 110.458   1
   2   3  16 189.634 126.581   1
  -2   3 -16 95.9254 112.880   3
  -2   3  16 193.925 89.6116   4
  -2   3  17 95626.7 1563.82   1
   2   3 -17 99082.5 1480.59   5
  -2   3  17 101523. 1384.57   4
  -2   3 -17 98054.8 1549.81   3
   2  -3  17 90583.8 1530.79   1
   2   3  17 93638.6 1541.85   1
   2   3  18 21050.2 697.961   1
   2  -3  18 20546.8 694.656   1
   2   3 -18 21774.7 655.832   5
  -2   3 -18 21821.6 686.078   3
  -2   3  18 21950.1 588.190   4
  -2   3  18 21222.5 702.767   1
   2   3  19 11367.9 543.377   1
  -2   3 -19 11737.9 515.092   3
  -2   3  19 11618.4 434.288   4
   2   3 -19 11895.3 498.838   5
  -2   3  19 11420.1 529.309   1
   2  -3  19 11089.4 528.492   1
   2   3 -20 483.979 167.456   5
   2  -3  20 475.595 158.765   1
  -2   3  20 472.911 156.044   1
  -2  -3  20 292.098 164.156   1
   2   3  20 312.653 145.816   1
   2   3  21 17391.3 704.713   1
  -2  -3  21 16798.7 712.751   1
   2   3 -21 16413.2 620.131   5
  -2   3  21 17164.1 684.026   1
   2  -3  21 16802.4 688.640   1
  -2  -3 -22 10542.8 494.401   3
   2  -3  22 10512.7 566.543   1
  -2  -3  22 10147.7 579.342   1
  -2   3  22 11090.0 564.568   1
   2   3  22 10487.9 566.169   1
   2  -3 -23 5461.88 361.701  15
  -2  -3  23 5247.31 424.862   1
  -2   3  23 4855.02 396.174   1
   2  -3 -23 5101.50 354.855   7
   2   3  23 5530.70 427.843   1
  -2  -3 -23 5439.47 368.632   8
  -2  -3 -23 5389.50 366.299   3
   2  -3 -23 5673.61 372.151   8
   2  -3  23 5288.09 425.060   1
  -2  -3 -23 5349.91 352.906  15
  -2   3 -23 5727.16 343.175   6
  -2  -3  24 88.2992 167.903   1
   2  -3  24 241.615 170.815   1
  -2  -3 -24 92.5394 128.358   8
   2   3  24 57.7597 162.093   1
  -2   3  24 126.079 140.644   1
  -2   3 -24 105.170 121.680   6
   2   3 -24-15.6608 118.177   8
   2  -3 -24 77.2429 117.220  15
  -2  -3 -24 54.2899 109.981  15
   2   3 -24-125.857 99.7730   6
  -2  -3 -24-90.0909 110.051  10
   2  -3 -24 169.446 143.003   8
   2  -3 -24 97.6941 120.587   7
  -2  -3 -24 23.2902 103.376   3
  -2   3  25 15298.4 715.829   1
   2  -3 -25 14766.7 611.124  15
  -2  -3  25 15749.2 759.429   1
   2  -3  25 14748.0 721.239   1
   2   3  25 15847.3 752.078   1
  -2  -3 -25 15405.8 603.274  15
  -2  -3 -25 14843.3 612.674   3
   2  -3 -25 14693.1 627.996   8
   2  -3 -25 15264.9 619.764   7
   2   3 -25 15250.3 562.341   6
  -2  -3 -25 14724.2 631.515   8
  -2  -3 -25 14312.1 546.398  10
   2   3 -25 15505.3 604.169   8
  -2   3 -25 15581.1 575.958   6
  -2  -3 -26 6373.07 434.203   8
  -2  -3  26 6611.05 527.489   1
   2  -3 -26 6413.49 415.041  15
   2  -3  26 6445.08 495.125   1
  -2  -3 -26 6284.08 370.280  10
  -2  -3 -26 6464.88 414.597   3
  -2   3 -26 6173.89 381.615   6
  -2   3  26 6802.82 489.467   1
   2  -3 -26 6054.09 418.599   8
   2   3 -26 6382.66 367.343   6
   2   3  26 7131.95 529.404   1
   2   3 -26 6157.51 386.209   8
  -2  -3  27 9426.06 611.071   1
   2  -3 -27 8708.92 507.203   8
   2   3 -27 9149.67 442.973   6
  -2  -3 -27 8215.76 501.529   8
  -2  -3 -27 8727.19 432.987  10
  -2  -3 -27 8986.82 491.447   3
  -2   3  27 9113.54 571.138   1
   2   3  27 9096.47 607.352   1
   2  -3  27 8919.00 589.108   1
  -2   3 -27 9029.57 460.815   6
   2  -3 -27 8549.93 482.549  15
   2   3 -27 8918.40 476.384   8
  -2  -3 -28 4378.76 315.456  10
   2  -3 -28 3776.59 360.550   8
  -2  -3  28 4589.17 444.653   1
  -2  -3 -28 3998.85 370.476   8
   2   3 -28 4291.38 313.920   6
   2  -3 -28 4479.49 357.770  15
   2   3  28 4008.61 412.325   1
   2  -3  28 4167.42 422.748   1
   2   3 -28 4016.24 338.935   8
  -2   3  28 4216.60 410.355   1
  -2   3 -28 4230.00 328.727   6
  -2   3 -28 4398.36 356.967  13
   2  -3 -29 58356.7 1380.15   8
   2   3 -29 59314.1 1284.83   8
   2   3 -29 61478.8 1203.83   6
  -2  -3 -29 59005.9 1382.86   8
  -2   3 -29 63768.4 1344.83  13
   2  -3 -29 59358.6 1307.15  15
   2  -3 -30 11569.6 562.389  15
   2  -3 -30 11489.2 598.736   8
  -2   3 -30 12835.2 588.736  13
   2   3 -30 11284.3 543.909   8
   2   3 -30 12083.5 508.566   6
  -2  -3 -30 11023.6 594.873   8
   2  -3 -31 450.444 175.465   8
   2  -3 -31 473.684 173.444  15
   2   3 -31 611.779 166.857   6
  -2  -3 -31 719.246 207.991   8
  -2   3 -31 667.642 182.135  13
   2   3 -31 557.471 172.390   8
   2  -3 -32 4288.56 351.138  15
   2  -3 -32 4024.70 371.715   8
   2   3 -32 4037.00 330.060   8
   2   3 -32 4247.42 305.820   6
  -2  -3 -32 3607.70 358.961   8
  -2   3 -32 4384.57 363.958  13
  -2   3 -33 12204.5 568.634  13
   2   3 -33 10994.1 455.820   6
  -2  -3 -33 10691.5 567.958   8
   2   3 -33 11573.4 534.153   8
   2  -3 -33 10677.4 518.956  15
   2  -3 -33 10439.6 573.208   8
   2   3 -34-155.890 147.747   8
  -2  -3 -34-25.9931 146.666   8
   2  -3 -34-268.407 192.382   8
  -2   3 -34-65.0727 153.778  13
   2   3 -35 6609.49 422.740  13
  -2   3 -35 6759.41 411.199  13
  -2  -3 -35 6085.21 414.910   8
  -2  -3 -35 5782.42 339.552  13
   2  -3 -35 5565.66 419.740   8
   2   3 -35 6141.61 378.390   8
  -2   3 -36 3521.49 297.558  13
  -2  -3 -36 3564.33 261.808  13
  -2  -3 -36 3552.38 309.553   8
   2   3 -36 4124.67 331.336  13
   2  -3 -36 3790.18 340.203   8
   2   3 -36 3381.76 276.245   8
   2   3 -37 1207.87 170.410   8
   2  -3 -37 1196.03 211.418   8
  -2  -3 -37 1504.66 215.117   8
  -2  -3 -37 1247.36 158.112  13
  -2   3 -37 1365.06 196.389  13
   2   3 -37 1459.89 215.000  13
  -2   3 -38 93.0418 114.797  13
  -2  -3 -38 193.691 109.020   8
  -2  -3 -38 58.6349 82.5576  13
   2   3 -38 1.36336 80.6035   8
   2   3 -38 54.6208 121.074  13
   2  -3 -38 131.647 119.004   8
  -2  -3 -38 228.047 114.334  18
  -2  -3 -39 44.9645 88.4751  18
   2  -3 -39-49.3077 110.585   8
  -2  -3 -39 139.912 96.1241   8
  -2   3 -39 65.0293 98.4627  13
   2   3 -39 142.290 114.336  13
  -2  -3 -39-7.88597 61.5115  13
   2   3 -39-103.193 37.4451   8
   2  -3 -40 4575.73 275.435   8
  -2  -3 -40 4128.31 218.909  18
   2   3 -40 4871.66 269.153  13
   2  -3 -40 4588.40 243.276  13
  -2   3 -40 4591.09 254.920  13
  -2  -3 -40 4239.85 240.363   8
   2  -3 -41 18611.8 496.702   8
   2   3 -41 18860.9 480.558  13
  -2   3 -41 18032.5 458.547  13
   2   3 -42 20.1841 50.1655  13
  -2   4   0 647090. 5075.43   4
   2   4   0 641483. 5082.85   5
   2   4   0 642735. 4786.39   2
  -2   4   0 632488. 4844.76   5
   2   4   1 11833.5 320.277   1
  -2   4  -1 11639.3 300.290   4
   2   4   1 11645.7 197.653   2
  -2   4  -1 11918.4 225.362   5
   2   4  -1 11478.8 306.193   5
   2   4  -1 11818.6 211.806   2
  -2   4   1 12385.6 324.240   4
   2   4  -2 37519.5 456.668   2
   2   4   2 38039.4 615.785   1
   2   4  -2 38296.9 601.505   5
  -2   4   2 38056.2 617.219   4
  -2   4  -2 37822.7 463.550   5
  -2   4  -2 38323.0 564.876   4
  -2   4   3 352540. 2816.95   1
   2   4  -3 358075. 3035.90   5
   2   4  -3 353718. 2822.62   2
  -2   4  -3 364660. 2982.92   2
   2   4   3 356929. 3071.20   1
  -2   4  -3 351745. 2822.37   5
  -2   4   3 364158. 3087.83   4
  -2   4  -3 351945. 2929.94   4
  -2   4  -4 119008. 1234.84   2
   2   4  -4 116582. 1116.07   2
  -2   4  -4 113792. 1110.53   5
  -2   4  -4 115971. 1155.17   4
  -2   4   4 116129. 1114.90   1
   2   4  -4 115509. 1270.64   5
   2   4   4 116477. 1300.68   1
  -2   4   4 118893. 1327.88   4
  -2   4  -5 10245.5 241.398   4
   2   4   5 10712.3 319.459   1
   2   4  -5 10160.9 304.559   5
  -2   4  -5 10686.0 292.180   2
   2   4  -5 10309.1 251.759   2
  -2   4   5 10688.9 333.715   4
  -2   4  -5 10088.5 246.233   5
  -2   4   5 10133.8 249.742   1
   2   4  -6 20303.1 452.848   5
  -2   4   6 20112.7 476.987   4
  -2   4   6 20084.4 386.727   1
   2   4   6 20793.1 462.145   1
  -2   4  -6 19953.7 334.245   4
  -2   4  -6 20420.4 420.922   2
  -2   4  -6 19965.6 372.946   5
   2   4  -6 20421.0 384.513   2
  -2   4   7 6750.40 280.265   4
  -2   4  -7 6104.41 164.798   4
  -2   4  -7 6202.06 209.200   5
   2   4   7 6189.94 263.167   1
  -2   4   7 6403.55 225.165   1
  -2   4  -7 6280.57 236.062   2
   2   4  -7 6189.31 256.176   5
   2   4  -7 6608.97 223.793   2
  -2   4   8 62873.8 854.533   1
   2   4   8 60823.4 920.653   1
  -2   4  -8 60970.4 629.111   4
  -2   4  -8 60913.0 847.145   2
  -2   4  -8 61011.1 803.019   5
   2   4  -8 60714.9 902.012   5
  -2   4   8 63821.9 945.501   4
  -2   4  -9 224442. 2089.89   5
  -2   4  -9 225508. 2144.70   2
  -2   4   9 225274. 2190.07   1
  -2   4   9 229883. 2282.73   4
   2   4  -9 221313. 2237.36   5
   2   4  10 2761.45 208.194   1
  -2   4 -10 3117.86 188.425   2
  -2   4  10 2669.64 194.087   1
  -2   4 -10 2964.40 174.099   5
   2   4 -10 2894.09 199.146   5
  -2   4  10 2885.84 203.712   4
   2   4 -11 14641.1 445.686   5
  -2   4 -11 15105.2 414.623   2
  -2   4  11 14479.7 442.566   4
  -2   4  11 15060.2 450.682   1
   2   4  11 15260.8 467.841   1
  -2   4 -11 14851.8 394.041   5
  -2   4 -12 30497.4 622.852   2
   2   4  12 29830.9 699.149   1
  -2   4 -12 29512.7 601.907   5
  -2  -4  12 29022.7 437.866   4
   2   4 -12 30770.1 672.523   5
  -2   4  12 30334.3 668.001   4
  -2   4  12 29939.3 691.229   1
  -2   4 -13 71388.0 1068.45   2
  -2   4 -13 73557.8 1047.29   5
  -2   4  13 73098.5 1129.53   4
   2   4  13 71874.9 1185.37   1
  -2   4  13 72630.4 1184.66   1
   2   4 -13 71330.3 1133.74   5
  -2   4 -14 148.493 88.2673   2
  -2   4  14 81.6421 95.6647   1
   2   4 -14 164.444 120.298   5
   2   4  14 83.5821 111.197   1
  -2   4  14 179.815 92.8177   4
   2  -4  14 29.4155 109.664   1
  -2   4 -14 134.774 88.9654   5
   2   4  15 59784.0 1142.58   1
  -2   4 -15 61289.1 1003.14   5
  -2   4 -15 61952.2 1034.00   2
   2   4 -15 62070.4 1090.19   5
  -2   4  15 62749.5 1165.76   1
  -2   4  15 60761.9 1057.85   4
  -2   4  16 37.0351 87.4625   4
  -2   4  16 39.2207 101.741   1
  -2   4 -16 38.5631 83.5325   5
   2  -4  16 118.827 107.757   1
   2   4  16 177.632 140.437   1
   2   4 -16 53.3479 113.465   5
   2  -4  17 63126.1 1261.02   1
  -2   4  17 66669.6 1291.78   1
   2   4  17 66262.0 1287.10   1
   2   4 -17 68121.0 1207.81   5
  -2   4  17 64441.4 1133.15   4
   2  -4  18 183.447 132.058   1
   2   4 -18 76.7149 118.726   5
   2   4  18 86.7233 139.189   1
  -2   4  18 154.741 106.231   4
  -2   4  18 85.8267 108.209   1
   2   4 -19 6828.34 391.328   5
   2  -4  19 6023.86 395.569   1
  -2   4  19 6280.88 414.571   1
   2   4  19 6395.99 422.412   1
  -2   4  19 6161.80 331.932   4
  -2   4  20 752.615 132.969   4
   2  -4  20 718.258 176.168   1
   2   4 -20 663.214 161.994   5
   2   4  20 746.843 183.303   1
  -2   4  20 887.000 180.520   1
   2   4 -21 3577.43 310.200   5
   2   4  21 3226.22 332.125   1
   2  -4  21 2913.79 312.262   1
  -2   4  21 3078.62 310.969   1
   2  -4 -22 84.7717 111.794   8
  -2  -4 -22 65.0044 106.822  15
   2  -4  22 155.982 145.485   1
  -2  -4  22 72.3098 156.179   1
  -2   4  22 11.0335 116.941   1
   2   4  22 258.561 182.510   1
   2   4 -22 195.619 157.874   5
  -2  -4  23 1249.61 241.815   1
   2  -4  23 1461.31 246.903   1
   2  -4 -23 1240.58 197.958   7
  -2  -4 -23 1403.20 210.496   8
   2  -4 -23 1580.05 226.853   8
  -2  -4 -23 1686.55 227.766  15
  -2   4 -23 1721.28 207.017   6
   2   4  23 1371.59 261.109   1
  -2   4  23 1505.28 237.640   1
  -2  -4 -23 1482.24 189.430  10
   2  -4 -23 1527.25 218.889  15
   2   4 -23 1528.71 192.500   6
   2   4 -23 1746.76 210.001   8
  -2  -4 -24 270.920 135.160  15
   2   4 -24 38.5821 108.381   6
  -2   4 -24 42.2080 111.067   6
   2  -4 -24 72.4354 141.738   7
  -2   4  24 17.6674 132.054   1
   2  -4  24 147.852 135.863   1
   2   4  24 241.611 152.970   1
   2  -4 -24 96.4973 133.707  15
  -2  -4 -24 340.907 147.786   3
   2   4 -24 69.5486 92.4799   8
  -2   4 -24 127.488 94.7571  14
  -2  -4 -24-27.6081 149.297   8
  -2  -4  24-14.1170 151.728   1
   2  -4 -24 133.867 113.000   8
  -2  -4 -24 210.782 123.758  10
  -2  -4 -25 908.483 180.164   3
  -2  -4 -25 820.096 182.602   8
  -2   4 -25 962.726 148.540  14
   2   4  25 896.259 225.339   1
   2  -4 -25 1079.28 206.329  15
  -2   4  25 764.935 205.064   1
   2  -4  25 1041.78 237.097   1
  -2  -4  25 625.797 193.924   1
   2  -4 -25 912.008 190.048   8
  -2   4 -25 1129.67 189.002   6
   2   4 -25 1047.55 171.564   6
  -2  -4 -25 880.312 165.288  10
  -2   4 -25 1013.64 192.711  13
  -2  -4 -25 956.375 188.786  15
   2   4 -25 770.490 162.343   8
  -2  -4 -26-8.92640 139.352   8
   2   4 -26 224.556 121.530   6
   2  -4 -26 189.449 144.576   8
  -2  -4 -26 194.097 127.489   3
   2  -4 -26 437.993 182.612  15
  -2  -4 -26 94.4842 116.629  10
  -2   4  26 423.121 174.465   1
  -2   4 -26 349.563 159.430  13
   2  -4  26 206.733 172.832   1
  -2   4 -26 451.745 112.325  14
  -2  -4  26 166.749 154.684   1
  -2   4 -26 467.205 151.568   6
   2   4 -26 223.976 121.425   8
   2   4  26 186.850 183.101   1
   2  -4 -27 36571.7 1069.06   8
   2  -4 -27 37646.8 1030.56  15
  -2  -4 -27 38526.3 1039.99   3
   2   4 -27 36443.8 928.041   6
  -2  -4 -27 37105.8 931.496  10
  -2  -4  27 37580.1 1249.73   1
   2   4 -27 37041.0 969.493   8
  -2   4  27 38066.4 1182.72   1
   2  -4  27 36176.7 1200.46   1
  -2   4 -27 37511.9 958.066   6
  -2  -4 -27 37117.4 1077.27   8
  -2   4 -27 38477.7 1021.07  13
   2   4  27 42139.8 1297.14   1
   2  -4  28 3470.36 380.228   1
   2  -4 -28 3196.32 323.334  15
  -2   4 -28 3396.78 303.409   6
   2   4  28 3298.33 390.497   1
  -2   4  28 3334.35 378.001   1
  -2  -4 -28 3312.67 292.997  10
   2   4 -28 3027.32 288.915   8
  -2  -4  28 3425.25 393.623   1
  -2  -4 -28 3451.58 349.142   8
  -2   4 -28 3564.22 334.988  13
   2  -4 -28 2589.82 311.231   8
   2   4 -28 3250.66 285.705   6
  -2  -4 -29 26069.2 921.407   8
   2  -4 -29 23801.4 879.266   8
   2   4 -29 25713.0 811.347   8
   2   4 -29 26445.4 777.477   6
  -2   4 -29 27765.9 880.114  13
  -2  -4 -29 26144.4 763.890  10
   2  -4 -29 26618.1 857.799  15
  -2   4 -29 26541.5 806.408   6
   2  -4 -30 8926.24 547.573   8
  -2  -4 -30 10053.5 463.110  10
   2   4 -30 9527.00 499.342   8
   2   4 -30 9807.87 468.473   6
  -2  -4 -30 9776.89 559.712   8
  -2   4 -30 9921.38 524.281  13
   2  -4 -30 9364.03 516.581  15
  -2   4 -31 8527.02 494.231  13
   2   4 -31 8148.71 451.452   8
   2  -4 -31 7751.90 507.341   8
   2  -4 -31 8160.35 479.492  15
  -2  -4 -31 7772.43 407.132  10
   2   4 -31 8458.54 435.520   6
  -2  -4 -31 7705.53 501.028   8
  -2   4 -32 1859.25 272.102  13
   2   4 -32 1766.79 216.005   6
  -2  -4 -32 1534.95 256.239   8
   2  -4 -32 1723.66 259.769   8
   2  -4 -32 1566.94 245.350  15
   2   4 -32 1843.36 233.220   8
   2   4 -33 3371.32 270.068   6
   2  -4 -33 3746.71 321.366  15
   2   4 -33 3604.41 305.890   8
  -2   4 -33 3529.85 333.779  13
   2   4 -33 3715.74 336.405  13
   2  -4 -33 3378.96 338.274   8
  -2  -4 -33 3442.94 333.901   8
  -2   4 -34 587.268 183.666  13
  -2  -4 -34 435.851 169.486   8
   2   4 -34 783.679 208.230  13
   2   4 -34 236.088 120.453   8
   2   4 -34 597.585 143.350   6
   2  -4 -34 539.105 220.130   8
  -2   4 -35 2347.28 268.013  13
   2   4 -35 2467.99 243.098   8
  -2  -4 -35 2207.83 210.963  13
   2  -4 -35 2387.83 299.172   8
   2   4 -35 2855.63 289.424  13
  -2  -4 -35 2265.72 280.792   8
   2   4 -36 310.975 112.619   8
  -2   4 -36 410.611 160.173  13
   2  -4 -36 258.722 168.873   8
   2   4 -36 302.094 159.422  13
  -2  -4 -36 585.944 176.613   8
  -2  -4 -36 360.538 104.546  13
   2  -4 -37 5901.51 383.363   8
  -2  -4 -37 5865.93 288.136  13
  -2   4 -37 5804.50 350.087  13
   2   4 -37 5454.55 306.273   8
   2   4 -37 6017.02 356.593  13
  -2  -4 -37 5807.26 372.879   8
   2  -4 -38 357.652 132.871   8
  -2   4 -38 615.788 147.656  13
   2   4 -38 763.872 160.181  13
  -2  -4 -38 692.262 156.042   8
   2  -4 -39 7781.82 383.429   8
  -2   4 -39 8277.16 364.628  13
   2   4 -39 7846.54 358.272  13
  -2  -4 -39 7480.48 326.196  18
  -2  -4 -39 7828.16 360.800   8
  -2   4 -40 359.673 97.7285  13
   2   4 -40 364.870 102.728  13
   2  -4 -40 307.636 84.9728  13
  -2  -4 -40 351.734 92.5896   8
  -2  -4 -40 408.040 91.6924  18
   2  -4 -40 398.372 112.211   8
   2   4 -41 2032.72 155.776  13
  -2   4 -41 2168.50 161.221  13
   2  -4 -41 2216.56 172.065   8
  -2   5   0 285259. 2564.21   4
   2   5   0 285684. 2575.32   5
   2   5   0 284299. 2277.52   2
   2   5   1 7068.16 172.557   2
  -2   5  -1 7095.41 253.945   4
   2   5   1 7032.10 275.180   1
   2   5  -1 6939.07 179.102   2
  -2   5  -1 6781.21 196.345   5
  -2   5   1 6494.33 198.816   5
   2   5   1 6711.52 257.502   5
  -2   5   1 7129.51 275.014   4
   2   5  -1 6996.93 262.279   5
   2   5  -2 159829. 1450.02   2
  -2   5   2 164249. 1716.51   4
  -2   5  -2 161301. 1625.49   4
  -2   5   2 163529. 1474.78   1
   2   5  -2 162612. 1683.56   5
   2   5   2 164935. 1718.56   1
   2   5   2 165993. 1406.47   2
  -2   5  -2 164857. 1481.86   5
   2   5  -3 23649.7 500.585   5
  -2   5   3 23876.9 523.133   4
  -2   5  -3 24323.7 475.341   2
  -2   5  -3 23387.6 451.546   4
  -2   5  -3 22977.0 389.551   5
   2   5  -3 22953.3 380.202   2
  -2   5   3 23300.7 391.578   1
   2   5   3 23837.5 513.729   1
  -2   5   4 44830.2 615.914   1
   2   5  -4 45990.0 599.725   2
   2   5  -4 45521.0 742.680   5
  -2   5  -4 44466.3 610.743   5
   2   5   4 46268.3 762.195   1
  -2   5   4 45795.0 777.005   4
  -2   5  -4 45708.6 652.583   4
  -2   5   5 80515.5 940.289   1
   2   5  -5 82999.8 927.570   2
   2   5  -5 82002.5 1075.10   5
  -2   5  -5 81413.9 942.614   4
   2   5   5 83883.9 1119.01   1
  -2   5   5 86509.9 1157.27   4
  -2   5  -5 81683.6 935.147   5
  -2   5  -5 87656.4 1048.18   2
  -2   5  -6 98883.1 1161.56   2
   2   5  -6 97175.5 1057.85   2
  -2   5  -6 94012.4 1065.59   5
  -2   5   6 94284.0 1079.79   1
  -2   5   6 98164.0 1274.25   4
  -2   5  -6 95970.4 1023.45   4
   2   5  -6 95368.2 1201.44   5
   2   5   6 95143.5 1238.63   1
  -2   5  -7 33075.3 553.257   5
   2   5  -7 33324.7 551.585   2
  -2   5  -7 32912.9 485.379   4
   2   5  -7 32992.6 639.847   5
  -2   5   7 31419.0 570.679   1
  -2   5  -7 34789.1 616.753   2
  -2   5   7 34580.9 696.025   4
   2   5   7 33032.0 664.463   1
  -2   5  -8 3523.63 197.347   2
   2   5   8 3300.45 218.556   1
   2   5  -8 3646.61 218.940   5
  -2   5  -8 3352.15 133.424   4
  -2   5   8 3498.50 190.965   1
   2   5  -8 3687.16 180.537   2
  -2   5   8 3721.69 232.919   4
  -2   5  -8 3516.90 176.425   5
  -2   5   9 49.1262 85.4175   4
  -2   5  -9 56.3189 80.1748   2
   2   5  -9-58.1094 97.3435   5
  -2   5  -9 33.7642 60.4285   5
   2   5   9 75.3579 91.2756   1
  -2   5   9 74.6101 66.6318   1
   2   5  10 18271.7 533.943   1
  -2   5  10 20104.5 551.925   4
   2   5 -10 18519.2 515.570   5
  -2   5  10 19695.7 503.750   1
  -2   5 -10 19249.8 456.856   5
  -2   5 -10 19782.9 486.627   2
   2   5  11 9237.37 389.168   1
   2   5 -11 9134.64 372.541   5
  -2   5  11 9662.29 372.601   1
  -2   5  11 9872.16 393.907   4
  -2   5 -11 9282.81 343.738   2
  -2   5 -11 9666.48 330.336   5
  -2   5 -12 9704.85 343.932   5
   2   5  12 9404.66 410.143   1
   2   5 -12 9494.09 388.959   5
  -2   5  12 9447.14 387.370   1
  -2   5  12 9670.90 400.006   4
  -2   5 -12 10107.3 371.221   2
  -2   5 -13 14815.8 442.599   5
  -2   5  13 14320.5 509.655   1
  -2   5  13 14929.2 506.354   4
   2   5 -13 15642.9 505.651   5
  -2   5 -13 15967.0 481.031   2
   2   5  13 14768.3 529.795   1
   2   5 -14 124064. 1677.11   5
  -2   5 -14 125492. 1607.15   2
  -2   5  14 126144. 1743.14   1
   2   5  14 123458. 1773.64   1
  -2   5 -14 124907. 1556.30   5
  -2   5  14 120342. 1669.92   4
  -2   5 -15 24866.4 639.412   2
  -2   5  15 22608.0 653.358   4
  -2   5 -15 24733.4 615.211   5
   2   5 -15 24818.3 681.574   5
   2  -5  15 22513.8 689.134   1
  -2   5  15 24538.9 713.437   1
   2   5  15 23788.6 718.113   1
   2   5  16 923.908 193.973   1
  -2   5 -16 1172.31 156.979   5
  -2   5 -16 1114.04 173.824   2
   2  -5  16 564.521 129.318   1
  -2   5  16 1043.77 156.612   4
  -2   5  16 1119.61 184.728   1
   2   5 -16 1054.95 177.413   5
  -2   5 -17 25192.2 662.159   5
  -2   5  17 25989.1 794.162   1
  -2   5  17 24838.1 704.143   4
   2   5  17 24631.2 785.024   1
   2  -5  17 23857.2 759.833   1
   2   5 -17 25664.2 728.447   5
  -2   5  18 124394. 1940.59   1
  -2   5  18 122009. 1765.48   4
   2   5  18 123917. 1949.95   1
   2   5 -18 123207. 1817.14   5
   2   5  19 4843.44 378.393   1
  -2   5  19 4500.58 307.676   4
  -2   5  19 4970.90 374.851   1
   2   5 -19 5361.56 362.430   5
   2  -5  19 4327.38 351.695   1
   2   5 -20 5421.95 374.311   5
  -2   5  20 4868.86 391.019   1
   2   5  20 5563.52 418.515   1
   2  -5  20 5068.03 390.687   1
   2   5  21 3830.33 362.326   1
   2   5 -21 4100.37 332.618   5
  -2   5  21 3952.18 364.195   1
   2  -5  21 3508.92 341.754   1
   2   5  22 52864.8 1349.28   1
  -2  -5 -22 53300.1 1123.36  10
   2  -5  22 51378.3 1315.02   1
   2  -5 -22 54023.7 1225.88   8
  -2   5  22 53423.0 1329.91   1
   2   5 -22 56259.6 1129.78   6
  -2   5 -22 55306.1 1157.43  13
  -2   5 -22 56974.2 1120.88   6
  -2   5 -22 55736.0 1072.68  14
   2  -5 -22 53488.1 1201.50  15
  -2  -5 -22 55281.1 1172.99  15
  -2  -5 -22 54224.1 1241.09   8
   2  -5 -22 54645.1 1213.63   7
   2   5 -22 55883.0 1242.79   5
   2   5 -23 9537.73 453.662   6
   2  -5  23 9353.96 563.926   1
  -2   5 -23 9745.79 456.993   6
  -2  -5 -23 8990.80 502.438   8
   2   5  23 8935.24 558.997   1
  -2   5 -23 9451.50 473.045  13
  -2   5 -23 9411.18 430.832  14
   2  -5 -23 8943.12 470.538  10
   2  -5 -23 9029.67 486.236  15
  -2   5  23 8645.30 547.947   1
   2  -5 -23 9163.58 492.289   7
  -2  -5  23 8163.05 558.520   1
   2  -5 -23 8823.41 494.139   8
   2   5 -23 9300.96 442.401   8
  -2  -5 -23 9194.88 453.702  10
  -2  -5 -23 9322.85 472.576  15
   2   5 -23 10159.6 531.701   5
  -2  -5 -24 171.438 125.701   8
   2   5  24-33.4260 180.172   1
  -2   5 -24 133.358 103.582  14
   2  -5 -24 76.5493 118.728   8
  -2   5 -24 127.857 116.867   6
  -2   5 -24-74.6259 133.527  13
   2   5 -24 232.805 109.492   8
  -2  -5  24 12.1788 166.291   1
   2  -5 -24 250.214 155.216  15
   2  -5 -24 31.2194 113.417  10
  -2   5  24-20.1852 144.460   1
   2   5 -24 191.429 129.038   6
  -2  -5 -24 179.286 134.476  10
  -2  -5 -24 165.304 135.193  15
   2  -5 -24 274.584 170.153   7
   2  -5  24 244.076 157.622   1
   2  -5 -25 4394.03 361.978  15
  -2   5 -25 4572.29 348.990  13
  -2  -5 -25 4221.64 341.156  15
   2  -5 -25 4412.96 336.743  10
  -2  -5 -25 4895.35 402.451   8
  -2   5 -25 4481.18 333.297   6
  -2   5 -25 4765.95 314.473  14
  -2   5  25 4397.15 409.630   1
   2  -5  25 4203.27 402.021   1
   2   5 -25 4009.33 306.960   6
  -2  -5 -25 4278.42 320.616  10
   2  -5 -25 3925.30 355.309   8
  -2  -5  25 4402.12 428.938   1
   2   5  25 4185.61 421.492   1
  -2  -5 -25 4388.26 363.086   3
   2   5 -25 4410.75 324.975   8
  -2   5 -26 16180.8 620.552   6
  -2   5 -26 15371.7 563.464  14
  -2  -5 -26 15301.1 601.713  10
   2  -5 -26 14723.4 646.025  15
   2  -5 -26 15012.9 597.169  10
  -2   5  26 15800.7 755.647   1
  -2  -5  26 14949.9 786.881   1
  -2  -5 -26 15395.3 694.073   8
   2   5 -26 15260.3 595.622   6
  -2   5 -26 15338.5 640.794  13
   2   5  26 15908.9 798.631   1
   2   5 -26 14990.3 597.403   8
  -2  -5 -26 15230.3 657.322   3
   2  -5 -26 15283.8 680.341   8
   2  -5  26 14854.4 753.729   1
  -2   5 -27 26662.5 856.174  13
  -2   5 -27 27693.0 755.427  14
   2  -5 -27 25973.3 906.481   8
   2   5 -27 27044.7 812.841   8
  -2  -5 -27 25236.4 779.354  10
  -2  -5 -27 26087.7 918.658   8
   2  -5  27 25319.2 1003.51   1
   2  -5 -27 26196.4 784.031  10
   2   5  27 26700.5 1045.48   1
   2   5 -27 25991.4 788.178   6
  -2   5  27 26566.1 997.034   1
  -2  -5 -27 26116.9 862.824   3
  -2   5 -27 26968.1 814.047   6
  -2  -5  27 27693.9 1076.31   1
   2  -5 -27 25675.9 859.057  15
  -2   5 -28 14393.4 633.358  13
   2   5 -28 13827.2 577.656   6
   2  -5 -28 13381.0 665.039   8
  -2   5 -28 13873.7 527.261  14
  -2  -5 -28 14207.0 576.901  10
   2  -5 -28 13640.4 627.919  15
  -2  -5 -28 13648.1 672.397   8
   2   5 -28 14311.8 584.156   8
  -2   5 -28 14642.4 601.698   6
   2   5 -29 1045.55 195.350   6
   2  -5 -29 636.997 199.849   8
  -2   5 -29 1205.35 206.941   6
  -2  -5 -29 823.926 224.382   8
   2  -5 -29 1101.97 220.496  15
  -2   5 -29 1103.73 223.053  13
   2   5 -29 1045.36 190.558   8
  -2  -5 -29 956.614 188.845  10
  -2  -5 -30 23341.9 885.978   8
  -2  -5 -30 24525.4 751.422  10
   2   5 -30 24609.1 774.574   8
   2  -5 -30 24217.9 899.090   8
   2  -5 -30 24389.9 837.186  15
  -2   5 -30 24010.2 773.916   6
  -2   5 -30 26055.3 848.528  13
   2   5 -30 24604.5 757.916   6
   2   5 -31 529.469 192.681  13
   2   5 -31 575.310 169.915   6
   2   5 -31 378.340 143.812   8
  -2  -5 -31 448.902 154.138  10
  -2   5 -31 488.904 196.092  13
  -2  -5 -31 269.641 171.019   8
   2  -5 -31 211.660 172.967  15
   2  -5 -31 300.655 211.348   8
   2   5 -32 2022.34 231.082   8
  -2  -5 -32 2030.04 284.491   8
   2  -5 -32 2040.37 295.467   8
   2  -5 -32 1756.12 264.491  15
  -2   5 -32 2008.64 278.625  13
   2   5 -32 1707.08 217.398   6
  -2  -5 -32 1790.91 208.277  10
   2   5 -32 2018.87 280.755  13
   2   5 -33 957.174 176.530   6
  -2  -5 -33 607.128 190.227   8
   2   5 -33 1177.67 223.582  13
   2   5 -33 925.833 172.448   8
   2  -5 -33 1037.55 208.908  15
  -2   5 -33 698.397 197.833  13
   2  -5 -33 593.070 233.231   8
  -2  -5 -33 923.438 163.080  10
   2   5 -34 4828.43 313.639   8
  -2  -5 -34 5173.15 405.603   8
   2   5 -34 5101.01 372.942  13
   2   5 -34 4635.91 301.246   6
   2  -5 -34 5599.49 423.170   8
  -2   5 -34 5327.48 376.503  13
   2  -5 -35 466.651 187.736   8
  -2   5 -35 343.871 162.026  13
  -2  -5 -35 223.256 165.362   8
   2   5 -35 678.487 182.595  13
   2  -5 -36 1676.06 242.169   8
  -2  -5 -36 1836.48 236.802   8
  -2   5 -36 2124.14 249.169  13
   2   5 -36 1645.72 221.097  13
  -2   5 -37 4049.75 297.500  13
   2   5 -37 4477.62 305.501  13
   2  -5 -37 4194.27 322.702   8
  -2  -5 -37 4083.32 310.033   8
  -2   5 -38 5073.01 307.997  13
   2   5 -38 4950.36 296.046  13
   2  -5 -38 4887.83 326.605   8
  -2  -5 -38 5044.17 317.399   8
   2  -5 -39 3998.27 273.518   8
   2   5 -39 4225.48 258.975  13
  -2   5 -39 4634.40 272.451  13
  -2  -5 -39 4409.61 251.660  18
  -2  -5 -39 4559.34 276.791   8
  -2  -5 -40 5069.74 257.954   8
   2  -5 -40 4659.35 207.465  13
  -2   5 -40 5474.48 266.499  13
   2   5 -40 5349.44 260.536  13
   2  -5 -40 5345.17 285.256   8
  -2  -5 -40 4474.99 223.049  18
   2  -5 -41-37.0810 64.8358   8
   2   5 -41 39.6439 54.3147  13
  -2   5 -41 27.8990 55.0813  13
  -2   6   0 300090. 2612.02   5
   2   6   0 310454. 2852.12   5
   2   6   0 303215. 2513.45   2
  -2   6   0 309432. 2830.92   4
   2   6   1 2983.41 195.494   5
  -2   6  -1 3046.52 189.130   4
  -2   6   1 2826.08 150.784   5
   2   6   1 2872.89 126.177   2
   2   6  -1 3014.60 193.964   5
  -2   6   1 3101.21 199.368   4
   2   6  -1 2945.08 129.954   2
  -2   6  -1 3020.44 147.799   5
  -2   6   2 26854.5 484.923   5
  -2   6  -2 28846.9 554.725   2
  -2   6  -2 27959.7 555.025   4
  -2   6   2 27666.6 607.519   4
   2   6   2 27813.9 608.649   1
  -2   6  -2 27908.3 475.409   5
   2   6  -2 28179.5 593.690   5
   2   6   2 27393.4 595.953   5
   2   6  -2 27605.2 445.726   2
   2   6  -3 1598.36 106.573   2
   2   6  -3 1601.18 150.301   5
  -2   6  -3 1742.22 139.038   4
  -2   6   3 1745.70 166.093   4
   2   6   3 1676.09 161.965   1
  -2   6  -3 1775.51 117.928   5
  -2   6  -3 1727.10 140.292   2
  -2   6   3 1789.33 115.524   1
  -2   6   4 93279.2 1083.32   1
  -2   6  -4 96003.9 1074.75   5
  -2   6   4 97412.6 1304.22   4
  -2   6  -4 100554. 1206.07   2
   2   6  -4 97020.9 1247.18   5
   2   6  -4 96429.8 1046.70   2
  -2   6  -4 94285.8 1140.05   4
   2   6   4 96380.1 1286.10   1
  -2   6  -5 85715.2 1088.81   2
  -2   6   5 82320.0 1197.56   4
   2   6   5 81544.1 1167.00   1
  -2   6  -5 80993.4 1001.74   4
  -2   6   5 81182.4 993.732   1
   2   6  -5 80436.6 1132.39   5
   2   6  -5 82167.0 960.776   2
  -2   6  -5 82090.2 978.971   5
  -2   6   6 3032.69 225.530   4
  -2   6  -6 2871.32 153.663   4
   2   6  -6 2757.01 154.941   2
  -2   6  -6 2750.81 182.616   2
  -2   6  -6 2739.85 154.728   5
   2   6   6 2666.76 200.081   1
   2   6  -6 2824.92 197.991   5
  -2   6   6 2893.34 162.989   1
   2   6  -7 53155.1 766.744   2
  -2   6  -7 56090.2 865.828   2
  -2   6   7 56765.6 981.579   4
   2   6   7 54213.4 949.814   1
  -2   6  -7 53855.3 782.125   5
  -2   6   7 52637.9 800.459   1
  -2   6  -7 53713.1 725.800   4
   2   6  -7 53334.4 896.831   5
   2   6  -8 1548.54 158.257   5
  -2   6  -8 1538.76 147.393   2
   2   6  -8 1466.98 126.663   2
  -2   6   8 1530.02 183.529   4
   2   6   8 1258.90 151.666   1
  -2   6  -8 1577.89 130.139   5
  -2   6   8 1426.45 132.076   1
  -2   6   9 8592.76 385.271   4
   2   6  -9 7913.86 291.779   2
   2   6   9 7927.25 362.512   1
   2   6  -9 8114.85 348.811   5
  -2   6   9 7873.21 311.343   1
  -2   6  -9 8530.77 298.833   5
  -2   6  -9 8516.81 328.059   2
   2   6 -10 86041.9 1265.04   5
  -2   6  10 82696.9 1203.74   1
   2   6  10 85781.2 1314.05   1
  -2   6  10 86416.0 1333.82   4
  -2   6 -10 84352.2 1186.52   2
  -2   6 -10 85348.6 1126.03   5
  -2   6  11 34730.3 806.049   4
  -2   6  11 34111.4 752.071   1
  -2   6 -11 35120.4 685.277   5
   2   6 -11 35070.9 769.605   5
   2   6  11 34080.7 806.960   1
  -2   6 -11 35581.0 719.363   2
  -2   6 -12 102771. 1388.66   2
  -2   6  12 100085. 1450.57   1
   2   6  12 100338. 1533.79   1
  -2   6  12 98062.2 1497.79   4
   2   6 -12 99501.5 1451.88   5
  -2   6 -12 101663. 1329.70   5
   2   6  13 3471.65 278.170   1
  -2   6 -13 3336.96 240.602   2
  -2   6 -13 3037.63 214.859   5
  -2   6  13 2941.03 249.387   4
   2   6 -13 3059.60 245.630   5
  -2   6  13 3542.59 267.966   1
   2   6 -14 21653.6 645.939   5
  -2   6  14 21904.4 676.949   1
  -2   6 -14 22856.6 616.171   2
  -2   6  14 21004.1 657.197   4
  -2   6 -14 22746.9 587.221   5
   2   6  14 21261.4 694.472   1
  -2   6 -15 42.7840 85.4576   5
  -2   6  15 82.4134 103.184   1
  -2   6 -15 332.125 144.226   2
   2   6  15 183.075 135.064   1
   2   6 -15 81.0879 128.921   5
  -2   6  15 35.1928 101.918   4
  -2   6  16-40.0358 102.513   4
   2   6 -16 24.0339 106.655   5
   2  -6  16-82.0393 129.752   1
  -2   6 -16 114.947 126.068   2
   2   6  16 10.7639 122.487   1
  -2   6 -16 103.097 91.6498   5
  -2   6  16 224.024 136.338   1
  -2   6 -17 2996.19 238.437   5
   2   6 -17 2758.16 259.643   5
   2   6  17 3043.68 310.557   1
  -2   6  17 2977.14 291.135   1
   2  -6  17 2891.80 279.842   1
  -2   6  17 2839.52 269.262   4
  -2   6 -18 19237.6 605.349   5
  -2   6  18 19399.6 674.907   4
   2   6 -18 19826.6 679.876   5
   2   6  18 19718.2 755.073   1
   2  -6  18 17592.5 686.823   1
  -2   6  18 19255.6 729.296   1
   2   6  19 36682.7 1070.44   1
   2   6 -19 38294.1 976.075   5
  -2   6  19 36919.5 1047.45   1
  -2   6  19 36308.8 942.172   4
   2  -6  20 34424.3 1038.02   1
  -2   6  20 36802.7 1083.23   1
   2   6  20 38334.9 1121.33   1
   2   6 -20 37526.9 990.804   5
   2  -6 -21 24852.9 824.658   8
  -2  -6 -21 26513.2 791.131  15
   2  -6  21 22733.6 853.327   1
   2   6 -21 27246.2 765.647   6
  -2   6  21 26028.0 912.883   1
   2  -6 -21 24418.7 813.468  10
   2  -6 -21 25087.1 802.497  15
   2   6  21 24945.7 926.192   1
  -2   6 -21 24753.6 756.668  13
  -2  -6 -21 23862.9 813.018   8
  -2   6 -21 26458.4 719.023  14
   2  -6 -21 27151.6 833.856   7
  -2  -6 -21 24640.1 752.510  10
   2   6 -21 26869.2 844.478   5
  -2   6 -21 26190.4 737.244   6
   2   6 -22 10205.2 466.705   8
  -2   6 -22 10128.3 449.375  14
  -2   6 -22 10453.4 493.553  13
  -2   6 -22 10159.9 446.925   9
   2  -6  22 10294.1 591.254   1
  -2   6  22 10366.4 600.525   1
   2   6 -22 10529.2 541.998   5
   2   6 -22 10829.1 497.006   6
   2  -6 -22 10192.5 537.854   8
  -2   6 -22 11339.7 488.023   6
  -2  -6 -22 10243.0 537.255   8
  -2  -6 -22 10377.4 491.855  10
  -2  -6 -22 11056.3 523.111  15
   2  -6 -22 10653.8 530.452  15
   2  -6 -22 10367.2 528.250  10
   2  -6 -22 10753.9 532.382   7
   2   6  22 10587.4 613.594   1
  -2  -6 -23 24824.3 857.595   8
  -2  -6 -23 26111.5 808.045  15
  -2   6 -23 25953.9 764.865   6
  -2   6  23 24909.4 935.526   1
  -2   6 -23 25155.2 737.253  14
   2   6 -23 26690.1 870.977   5
   2  -6 -23 25725.3 856.890   8
   2   6 -23 25118.4 740.659   8
   2  -6  23 22283.2 891.341   1
   2  -6 -23 26258.0 840.673   7
   2  -6 -23 25105.3 817.042  10
   2   6  23 26100.7 988.897   1
   2   6 -23 26001.0 775.494   6
  -2   6 -23 24388.2 785.513  13
   2  -6 -23 26682.2 850.555  15
  -2  -6  23 24350.4 969.782   1
  -2  -6 -23 24349.7 769.319  10
  -2   6 -23 23759.8 706.398   9
  -2   6 -24 279.549 111.175   9
   2  -6 -24 303.018 158.556   8
   2   6 -24 206.501 128.086   6
  -2  -6 -24 89.7974 144.605  15
  -2   6 -24 161.184 147.284   6
  -2  -6  24 16.6771 158.676   1
  -2   6 -24-1.70055 133.154  13
  -2   6  24 288.985 153.045   1
   2   6 -24 247.705 130.728   5
   2  -6 -24 250.584 154.004  15
   2  -6 -24-19.7128 130.006  10
  -2  -6 -24 359.642 158.368  10
   2   6  24 2.60914 163.179   1
   2  -6  24 278.206 184.681   1
  -2   6 -24 142.502 106.734  14
  -2  -6 -24 227.339 153.493   8
   2   6 -24 130.806 92.8666   8
  -2  -6 -25 17662.9 757.332   8
  -2   6 -25 17324.4 605.462   9
   2   6 -25 19322.8 673.749   6
   2  -6 -25 18079.5 718.509  15
   2  -6 -25 18202.3 748.164   8
  -2   6 -25 19366.0 681.787   6
   2  -6 -25 18502.2 686.017  10
  -2   6  25 18582.6 834.989   1
  -2   6 -25 18320.6 697.858  13
  -2  -6 -25 17956.7 663.453  10
   2  -6  25 17395.6 808.029   1
   2   6  25 20057.6 900.481   1
  -2   6 -25 17669.8 619.224  14
  -2  -6  25 18099.6 864.542   1
  -2  -6 -25 18086.4 695.567  15
   2   6 -25 18048.5 640.313   8
  -2  -6 -26 18130.6 776.971   8
  -2  -6  26 18860.6 899.749   1
   2  -6 -26 18826.9 774.866   8
   2  -6  26 17479.7 823.887   1
   2   6 -26 18801.4 657.123   8
   2   6 -26 19241.1 689.118   6
  -2  -6 -26 18716.1 740.781   3
   2  -6 -26 18815.6 731.942  15
  -2   6 -26 18193.6 707.919  13
  -2   6  26 18098.2 830.642   1
   2  -6 -26 18656.2 690.986  10
   2   6  26 20480.0 922.403   1
  -2  -6 -26 19313.4 685.877  10
  -2   6 -26 19033.1 686.024   6
  -2   6 -26 19528.3 644.573  14
   2  -6 -27 4088.52 323.797  10
  -2   6  27 2991.62 374.324   1
   2  -6 -27 3483.28 335.923  15
   2   6 -27 4161.37 329.743   6
  -2   6 -27 3808.70 341.075  13
  -2  -6 -27 3594.97 363.458   8
   2   6 -27 4358.72 321.434   8
  -2  -6 -27 3918.46 324.928  10
   2  -6  27 3515.95 389.506   1
  -2   6 -27 3941.73 299.497  14
  -2   6 -27 4076.02 336.957   6
   2  -6 -27 3378.78 353.852   8
   2   6 -28 2388.68 278.866  13
   2  -6 -28 2939.86 279.962  10
  -2  -6 -28 2471.43 313.738   8
   2  -6 -28 2601.02 304.707  15
   2  -6 -28 2624.36 326.685   8
  -2   6 -28 2940.45 314.211  13
  -2  -6 -28 2419.24 264.721  10
   2   6 -28 2874.52 279.013   6
   2   6 -28 2967.17 261.831   8
  -2   6 -28 3338.69 312.524   6
  -2   6 -28 2934.96 259.649  14
   2  -6 -29 2443.84 323.895   8
  -2  -6 -29 1993.72 287.244   8
   2   6 -29 2539.91 275.352   6
  -2   6 -29 2293.75 225.172  14
   2  -6 -29 2415.03 297.310  15
   2   6 -29 2133.78 282.426  13
  -2   6 -29 2810.21 313.537  13
  -2   6 -29 2400.56 269.557   6
   2   6 -29 2573.99 256.885   8
  -2  -6 -29 2462.93 272.301  10
   2  -6 -29 2434.97 251.660  10
   2  -6 -30 7251.86 504.343   8
   2   6 -30 6915.49 420.507   6
  -2   6 -30 7330.45 368.410  14
   2   6 -30 6550.60 441.781  13
   2  -6 -30 6991.59 454.258  15
  -2   6 -30 7150.43 456.685  13
  -2  -6 -30 7164.98 410.100  10
  -2   6 -30 7222.76 432.085   6
  -2  -6 -30 6355.45 472.883   8
   2  -6 -30 6802.18 385.366  10
   2   6 -30 7242.63 407.513   8
   2  -6 -31 2873.19 346.960   8
   2   6 -31 2980.49 262.916   8
   2  -6 -31 2975.60 314.036  15
  -2  -6 -31 2429.20 313.174   8
   2   6 -31 2634.07 292.273  13
  -2  -6 -31 2764.76 272.540  10
  -2   6 -31 3210.76 330.842  13
   2   6 -31 2948.58 281.977   6
  -2  -6 -32 10764.8 474.365  10
  -2  -6 -32 10836.4 594.251   8
   2  -6 -32 11909.9 628.104   8
   2  -6 -32 11189.4 558.032  15
   2   6 -32 11035.7 494.208   6
   2   6 -32 11644.5 556.514  13
  -2   6 -32 11629.1 569.428  13
   2  -6 -33-131.669 173.890  15
   2   6 -33-34.5586 141.646  13
  -2   6 -33-334.637 201.914  13
  -2  -6 -33-123.015 123.556  10
   2   6 -33-186.976 122.400   6
  -2  -6 -33 100.429 181.320   8
   2  -6 -33 70.1001 177.816   8
   2  -6 -34-42.1302 167.908   8
   2   6 -34-91.4274 113.690   6
  -2   6 -34-141.324 179.595  13
   2   6 -34 103.006 132.875  13
  -2  -6 -34 70.2962 105.188  10
  -2  -6 -34 126.228 177.647   8
  -2   6 -35 5772.04 377.162  13
  -2  -6 -35 5709.30 400.427   8
   2   6 -35 5354.43 351.982  13
   2  -6 -35 5210.08 397.088   8
  -2  -6 -36 4786.92 349.699   8
   2   6 -36 4382.61 305.667  13
   2  -6 -36 4315.85 339.532   8
  -2   6 -36 4162.70 307.123  13
   2  -6 -37 2113.00 244.586   8
  -2   6 -37 2391.82 234.296  13
  -2  -6 -37 2271.24 238.788   8
   2   6 -37 2091.19 205.541  13
  -2   6 -38 51.2264 99.6862  13
   2   6 -38 136.991 99.5873  13
  -2  -6 -38 33.7838 104.470   8
   2  -6 -38 198.857 123.367   8
  -2   6 -39 71.8872 96.0513  13
  -2  -6 -39 147.591 90.1830   8
   2  -6 -39 38.7040 53.6036  13
   2  -6 -39 184.040 102.500   8
   2   6 -39 176.533 91.8906  13
  -2  -6 -40 401.343 82.3512  18
   2   6 -40 467.711 85.2262  13
  -2   6 -40 555.261 100.371  13
   2  -6 -40 450.748 92.6483   8
  -2   7   0 7694.06 322.723   4
   2   7   0 8033.85 237.531   2
   2   7   0 8026.59 334.636   5
  -2   7   0 8011.13 268.264   5
  -2   7   1 74194.2 955.679   5
  -2   7  -1 71962.2 938.999   5
  -2   7   1 74232.6 1110.72   4
   2   7  -1 73627.9 877.806   2
   2   7   1 75849.7 866.507   2
  -2   7  -1 72179.5 1065.38   4
   2   7   1 73090.7 1107.42   5
   2   7  -1 73603.4 1107.15   5
   2   7  -2 1888.13 121.177   2
   2   7  -2 2000.14 179.115   5
  -2   7   2 1860.71 179.189   4
  -2   7  -2 1890.56 134.373   5
   2   7   2 1920.47 178.123   5
  -2   7  -2 1960.06 162.428   4
  -2   7   2 2097.35 143.362   5
  -2   7  -2 1990.27 163.762   2
   2   7   2 2078.79 118.449   2
  -2   7   3 70475.4 958.874   5
  -2   7  -3 70696.1 922.433   5
   2   7   3 72871.7 1114.47   5
   2   7   3 72288.5 849.269   2
   2   7  -3 73058.9 1095.69   5
  -2   7  -3 74017.7 1042.62   2
  -2   7  -3 71605.6 1021.74   4
  -2   7   3 71522.4 1129.38   4
   2   7   3 72819.8 1125.25   1
   2   7  -3 72803.9 893.751   2
   2   7   4 97.3589 88.0613   1
  -2   7   4 191.290 65.2458   1
  -2   7  -4 42.5330 75.6284   2
  -2   7   4 7.52481 100.271   4
   2   7  -4 383.722 69.4248   2
  -2   7  -4 136.123 74.7836   4
   2   7  -4 91.2181 93.3367   5
  -2   7  -4 125.600 59.6043   5
   2   7  -5 26931.8 637.232   5
   2   7   5 27146.1 668.741   1
  -2   7  -5 27439.8 556.897   4
  -2   7  -5 27601.3 532.956   5
  -2   7  -5 28548.5 605.842   2
  -2   7   5 26964.4 538.255   1
   2   7  -5 27817.4 515.191   2
  -2   7   5 27715.3 683.872   4
  -2   7  -6 17425.9 476.915   2
   2   7  -6 17094.4 408.491   2
  -2   7  -6 16947.5 419.273   5
  -2   7  -6 16693.0 417.185   4
  -2   7   6 16672.3 536.834   4
   2   7   6 16902.1 522.268   1
   2   7  -6 17097.4 502.188   5
  -2   7   6 16360.9 425.071   1
   2   7  -7 20049.5 554.148   5
   2   7  -7 20117.3 458.838   2
  -2   7  -7 20511.0 479.002   5
  -2   7  -7 20832.2 526.405   2
   2   7   7 19548.3 578.148   1
  -2   7   7 21316.3 616.206   4
  -2   7   7 19262.4 484.529   1
  -2   7   8 4093.69 285.804   4
  -2   7   8 4110.75 227.857   1
  -2   7  -8 4265.96 215.928   5
   2   7   8 4245.61 279.367   1
   2   7  -8 4351.79 270.228   5
   2   7  -8 4169.36 215.150   2
  -2   7  -8 4142.73 237.243   2
  -2   7   9 29680.5 757.626   4
   2   7   9 28386.8 734.056   1
  -2   7  -9 29445.0 611.688   5
  -2   7   9 28368.7 645.617   1
  -2   7  -9 29332.2 660.541   2
   2   7  -9 29821.8 705.549   5
   2   7  -9 29789.9 603.382   2
  -2   7 -10 243.763 86.0556   5
  -2   7 -10 67.0788 105.577   2
   2   7 -10 95.1349 72.4933   2
  -2   7  10 423.361 141.225   4
   2   7 -10 203.037 115.148   5
   2   7  10 23.3040 112.452   1
  -2   7  10 130.294 78.2891   1
  -2   7 -11 25712.1 637.016   2
   2   7  11 24578.6 717.366   1
   2   7 -11 24528.7 673.166   5
  -2   7 -11 25160.0 593.023   5
  -2   7  11 25628.6 658.138   1
  -2   7  11 25330.0 726.853   4
  -2   7 -12 38052.6 765.102   5
   2   7  12 37552.0 927.959   1
  -2   7  12 38560.5 918.074   4
  -2   7 -12 38500.2 809.580   2
  -2   7  12 38609.0 858.140   1
   2   7 -12 39060.5 873.102   5
  -2   7 -13 2481.13 218.952   2
  -2   7 -13 2013.55 184.615   5
  -2   7  13 2302.90 243.527   4
   2   7 -13 2346.93 234.451   5
   2   7  13 2210.58 252.957   1
  -2   7  13 2462.32 229.288   1
   2   7  14 37486.5 968.623   1
  -2   7  14 36487.1 921.045   4
   2   7 -14 37293.8 888.269   5
  -2   7 -14 37699.3 799.359   5
  -2   7  14 37252.7 924.687   1
  -2   7 -14 37279.9 841.468   2
  -2   7 -15 45850.9 959.782   2
  -2   7  15 44334.8 1036.76   4
  -2   7  15 44536.1 1056.62   1
   2   7  15 45022.0 1101.71   1
  -2   7 -15 44501.2 904.560   5
   2   7 -15 45232.0 1008.08   5
  -2   7  16 22384.9 741.144   4
  -2   7  16 22607.2 769.282   1
   2   7  16 23164.6 812.796   1
   2   7 -16 24564.3 743.710   5
  -2   7 -16 23759.9 696.336   2
  -2   7 -16 24122.7 661.220   5
   2  -7  17 671.400 157.061   1
   2   7 -17 1013.73 189.295   5
  -2   7  17 1030.82 188.950   4
  -2   7 -17 772.463 160.193   2
   2   7  17 838.671 185.998   1
  -2   7  17 769.645 174.092   1
  -2   7 -17 1060.74 164.173   5
   2  -7  18 38354.7 1055.96   1
   2   7  18 40579.1 1150.76   1
  -2   7  18 41420.4 1119.81   1
  -2   7 -18 42150.8 936.362   5
   2   7 -18 42874.1 1040.72   5
   2  -7 -19 3398.47 299.893  15
   2   7 -19 2814.64 291.578   5
  -2   7 -19 2854.17 255.580   5
  -2  -7 -19 3218.01 285.230  10
  -2   7  19 2323.38 299.096   1
   2  -7  19 2944.13 312.757   1
  -2  -7 -19 3473.48 316.080   8
  -2   7 -19 2947.31 244.369   6
   2   7 -19 3384.47 279.532   6
   2  -7 -19 3120.14 287.256   7
  -2   7 -19 2888.07 255.371  13
   2   7  19 3356.00 351.108   1
   2  -7  20 195.650 124.335   1
   2  -7 -20 585.501 164.977   7
   2   7  20 530.665 195.761   1
  -2  -7 -20 623.809 162.765  10
   2   7 -20 566.871 128.416  13
  -2   7 -20 645.668 140.024  13
  -2  -7 -20 371.880 141.527   8
  -2   7 -20 536.538 136.165   6
   2  -7 -20 451.153 184.254  10
   2   7 -20 648.401 153.253   6
   2  -7 -20 373.972 134.633   8
  -2   7 -20 496.596 132.195   9
  -2   7 -20 633.221 142.532  14
   2  -7 -20 389.978 150.052  15
   2   7 -20 304.808 156.834   5
  -2   7  20 564.099 196.706   1
  -2  -7 -20 603.313 151.019  15
  -2   7 -21 34.2200 106.684  13
   2  -7 -21 237.071 143.313   7
   2   7 -21 142.034 100.663  14
   2   7 -21 55.5688 106.120  13
   2   7  21 111.477 149.993   1
   2  -7 -21-215.023 175.452   8
  -2   7 -21 140.791 125.705   6
  -2   7  21 4.69288 147.954   1
   2   7 -21 166.432 139.453   5
  -2   7 -21 97.1189 106.597   9
   2  -7 -21 110.749 118.290  15
  -2  -7 -21 219.838 140.191  10
  -2   7 -21-0.34295 125.906  14
  -2  -7 -21 215.721 135.681  15
   2   7 -21 188.341 137.412   6
   2  -7  21 0.55824 136.061   1
   2  -7 -21 316.264 162.180  10
  -2  -7 -21 219.827 143.877   8
   2  -7  22 655.451 173.601   1
  -2   7  22 777.958 230.345   1
   2   7 -22 585.586 130.204  14
   2   7 -22 588.391 178.030   5
   2  -7 -22 547.432 141.345   8
   2  -7 -22 569.074 167.236  15
  -2  -7 -22 515.834 177.093   8
   2   7  22 519.895 179.428   1
  -2   7 -22 638.938 152.544   6
  -2   7 -22 446.390 137.111  13
  -2  -7 -22 625.118 171.503  15
   2   7 -22 536.799 144.844  13
  -2   7 -22 571.627 139.325   9
  -2  -7 -22 454.386 161.910  10
   2   7 -22 639.107 166.255   6
  -2   7 -22 639.810 149.361  14
   2  -7 -22 871.460 210.034  10
   2  -7  23 1323.58 241.095   1
   2  -7 -23 2129.32 277.989  15
  -2   7 -23 1721.86 232.883  13
   2  -7 -23 1881.38 260.976  10
  -2   7  23 1538.03 279.751   1
  -2  -7 -23 1865.08 247.177  15
   2   7 -23 1401.54 222.240  13
  -2   7 -23 1507.70 191.870   9
   2   7  23 1691.74 290.506   1
   2   7 -23 1761.91 252.388   5
  -2   7 -23 1920.34 242.047   6
  -2  -7 -23 1533.61 239.438   8
  -2  -7 -23 1396.55 215.126  10
  -2   7 -23 1819.37 214.896  14
   2  -7 -23 1587.00 247.826   8
   2   7 -23 1856.64 231.028   6
   2   7 -23 1510.43 183.125  14
  -2   7 -24 25011.8 750.076  14
  -2   7 -24 24670.5 811.361  13
   2  -7 -24 27091.8 871.430  15
   2   7 -24 26243.4 891.913   5
  -2   7  24 24033.4 971.639   1
   2  -7 -24 24307.5 826.234  10
   2   7 -24 25776.3 800.573   6
   2   7  24 26350.8 1038.14   1
  -2  -7 -24 24323.7 893.349   8
   2  -7  24 22353.5 918.524   1
  -2   7 -24 25620.2 788.315   6
  -2  -7 -24 24544.0 789.821  10
   2  -7 -24 23347.5 871.244   8
  -2   7 -24 22578.1 715.523   9
  -2  -7 -24 26882.2 850.256  15
  -2  -7  24 22443.4 959.135   1
   2   7 -24 23610.7 807.423  13
   2  -7  25 37.9176 136.031   1
  -2  -7 -25 52.4271 158.648   8
  -2   7 -25 159.827 114.394  14
  -2   7 -25 369.501 164.314  13
  -2   7 -25 247.336 154.813   6
   2   7 -25 326.566 146.118  13
   2   7  25 188.130 187.157   1
  -2  -7 -25 137.614 137.038  10
   2   7 -25 36.4615 161.890   6
   2  -7 -25 121.653 164.127   8
   2  -7 -25 191.966 166.126  15
  -2   7  25 83.1386 149.169   1
   2  -7 -25 217.806 149.966  10
  -2   7 -25 220.053 130.984   9
  -2  -7  25-39.5814 173.734   1
   2  -7 -26 8905.86 485.869  10
   2  -7 -26 9634.03 541.587  15
  -2   7 -26 9528.91 492.621   6
  -2   7  26 9565.19 617.868   1
   2   7 -26 9949.01 500.339   6
  -2  -7 -26 9445.73 491.303  10
  -2   7 -26 8922.98 507.717  13
  -2   7 -26 9693.65 463.764  14
   2  -7  26 8786.23 586.014   1
   2   7 -26 8778.06 502.438  13
   2  -7 -26 9264.55 571.042   8
  -2   7 -26 8910.33 445.825   9
  -2  -7 -26 9250.80 567.325   8
   2  -7 -27 1054.39 253.298   8
  -2   7 -27 1082.70 232.216  13
  -2   7 -27 1076.82 189.377  14
  -2  -7 -27 892.608 192.965  10
  -2  -7 -27 1202.19 256.901   8
  -2   7 -27 1153.16 213.005   6
   2   7 -27 1150.08 219.162  13
   2  -7 -27 924.718 188.187  10
   2   7 -27 761.729 192.764   6
   2  -7 -27 1300.19 237.093  15
  -2   7 -28 11809.7 503.784  14
  -2  -7 -28 11309.7 627.821   8
  -2  -7 -28 11226.3 533.961  10
   2   7 -28 11161.8 539.489   6
   2   7 -28 11271.5 567.501  13
   2  -7 -28 11446.2 582.899  15
   2  -7 -28 11194.9 627.326   8
   2  -7 -28 11360.7 530.913  10
  -2   7 -28 12480.4 569.962   6
  -2   7 -28 12071.2 596.302  13
   2   7 -29 4913.67 393.510  13
  -2   7 -29 5179.51 330.056  14
   2  -7 -29 5088.78 435.485   8
  -2   7 -29 5278.94 397.832  13
  -2  -7 -29 5452.38 386.389  10
   2  -7 -29 6197.04 434.551  15
  -2   7 -29 5790.32 399.449   6
   2   7 -29 5742.22 384.397   6
   2  -7 -29 5573.99 370.513  10
  -2  -7 -29 5049.56 433.240   8
  -2   7 -30 1585.77 197.866  14
   2  -7 -30 1351.52 199.687  10
   2  -7 -30 866.278 229.348   8
   2   7 -30 1023.61 221.738  13
  -2   7 -30 1115.42 213.987   6
   2  -7 -30 1219.77 245.430  15
  -2   7 -30 1172.39 241.353  13
  -2  -7 -30 1271.10 217.268  10
  -2  -7 -30 1038.33 248.670   8
   2   7 -30 1508.76 232.702   6
   2   7 -31 8321.19 446.012   6
   2  -7 -31 7848.49 523.254   8
   2  -7 -31 7854.75 407.590  10
  -2   7 -31 7853.10 472.637  13
   2   7 -31 8099.59 470.306  13
   2  -7 -31 8012.12 484.863  15
  -2   7 -31 8345.70 379.978  14
  -2  -7 -31 8229.21 438.419  10
  -2  -7 -31 8610.44 542.479   8
   2  -7 -32-0.30679 109.297  10
   2   7 -32 273.408 161.869  13
   2  -7 -32-68.5445 174.169  15
  -2   7 -32 115.028 162.944  13
   2   7 -32-97.8378 139.395   6
   2  -7 -32-10.5130 185.802   8
  -2  -7 -32 372.148 152.029  10
  -2  -7 -32 15.0423 181.927   8
   2  -7 -33 9840.92 550.162   8
  -2   7 -33 10075.4 508.237  13
   2   7 -33 10319.4 497.617  13
   2   7 -33 9894.65 451.681   6
  -2  -7 -33 9416.29 430.745  10
  -2  -7 -33 11006.6 576.193   8
   2   7 -34 1410.04 204.434  13
   2   7 -34 1207.97 177.077   6
  -2   7 -34 1285.01 210.677  13
   2  -7 -34 1511.77 249.684   8
  -2  -7 -34 1242.34 172.898  10
  -2  -7 -34 1336.16 230.924   8
  -2  -7 -35 614.285 176.368   8
  -2   7 -35 896.489 174.379  13
   2   7 -35 624.631 156.903  13
   2   7 -35 734.088 147.781   6
  -2  -7 -35 639.794 124.358  10
   2  -7 -35 602.338 184.473   8
   2   7 -36 1751.51 195.074  13
  -2   7 -36 2044.28 225.445  13
   2  -7 -36 2067.83 243.445   8
  -2  -7 -36 1933.26 237.531   8
   2   7 -37 5421.54 303.070  13
   2  -7 -37 5654.24 344.597   8
  -2  -7 -37 5507.06 339.388   8
  -2   7 -37 5384.03 308.764  13
   2   7 -38-56.5310 90.3865  13
  -2   7 -38 144.395 90.9241  13
  -2  -7 -38 92.9595 101.599   8
   2  -7 -38 185.480 108.359   8
   2  -7 -39 1082.10 143.559   8
  -2   7 -39 919.354 124.265  13
   2   7 -39 950.478 117.045  13
   2  -7 -40 853.539 108.966   8
  -2   7 -40 932.124 107.842  13
   2   8   0 163953. 1623.13   2
   2   8   0 162720. 1941.64   5
  -2   8   0 159663. 1910.07   4
  -2   8   0 159852. 1722.14   5
  -2   8   1 6690.06 335.886   4
   2   8   1 6454.80 231.998   2
  -2   8  -1 6142.28 303.571   4
   2   8  -1 6439.56 236.703   2
  -2   8  -1 6937.30 302.542   2
   2   8  -1 6410.17 323.739   5
  -2   8  -1 6133.38 253.192   5
  -2   8   1 7224.53 279.098   5
   2   8   1 6292.93 321.733   5
   2   8  -2 37213.9 619.797   2
  -2   8   2 36385.6 801.221   4
   2   8   2 38536.0 607.636   2
  -2   8   2 37731.9 685.454   5
  -2   8  -2 38104.2 668.455   5
   2   8   2 37785.7 806.347   5
  -2   8  -2 37139.5 756.772   4
   2   8  -2 37951.1 797.315   5
  -2   8  -2 36308.4 731.483   2
  -2   8  -3 13991.0 438.345   2
  -2   8  -3 14716.7 450.333   4
   2   8   3 15124.4 354.732   2
  -2   8   3 14605.3 412.688   5
   2   8  -3 14605.8 483.642   5
   2   8  -3 14238.0 372.969   2
  -2   8   3 13960.9 496.940   4
   2   8   3 14672.2 492.654   5
  -2   8  -3 14319.8 389.962   5
   2   8   4 3788.08 173.483   2
  -2   8  -4 3743.16 200.892   5
   2   8   4 3560.73 255.147   5
   2   8  -4 3757.53 192.099   2
  -2   8  -4 3669.68 222.465   4
  -2   8   4 3334.91 255.124   4
   2   8   4 3742.37 265.630   1
  -2   8  -4 3786.48 234.790   2
  -2   8   4 3391.99 205.455   5
   2   8  -4 3443.56 247.533   5
  -2   8  -5 4646.08 227.957   5
   2   8  -5 4670.71 281.307   5
  -2   8   5 4806.66 233.493   1
  -2   8  -5 4587.56 257.752   2
  -2   8   5 4517.62 297.109   4
   2   8   5 4523.54 293.205   1
   2   8  -5 4554.99 217.412   2
   2   8  -6 3768.58 204.146   2
  -2   8  -6 3803.04 239.196   2
  -2   8  -6 3768.87 206.996   5
   2   8  -6 3749.69 258.536   5
  -2   8   6 3573.14 275.086   4
  -2   8   6 3750.80 211.870   1
   2   8   6 3273.11 257.703   1
   2   8   7 1511.55 195.607   1
  -2   8   7 1275.02 139.087   1
   2   8  -7 1540.35 142.935   2
  -2   8   7 1278.21 185.607   4
   2   8  -7 1445.70 182.098   5
  -2   8  -7 1335.64 134.802   5
  -2   8  -7 1305.59 161.794   2
  -2   8  -8 15559.9 487.487   2
   2   8  -8 16007.4 536.639   5
  -2   8  -8 16129.2 451.758   5
   2   8   8 15738.9 554.609   1
  -2   8   8 15466.0 569.932   4
   2   8  -8 15454.1 435.164   2
  -2   8   8 14966.8 459.665   1
  -2   8   9 11907.0 421.527   1
   2   8   9 11440.8 493.998   1
  -2   8  -9 12500.5 443.915   2
   2   8  -9 11803.1 389.790   2
  -2   8  -9 11815.5 397.214   5
   2   8  -9 12154.5 472.354   5
  -2   8   9 12260.5 512.548   4
  -2   8 -10 127520. 1679.97   2
  -2   8  10 129205. 1884.69   4
   2   8 -10 125844. 1565.80   2
  -2   8 -10 127305. 1579.34   5
  -2   8  10 128984. 1680.79   1
   2   8 -10 127201. 1765.02   5
   2   8  10 127442. 1872.72   1
   2   8 -11 1934.73 178.925   2
  -2   8 -11 1992.73 205.516   2
  -2   8  11 2207.10 206.761   1
  -2   8 -11 2008.16 184.655   5
   2   8 -11 1983.95 209.867   5
   2   8  11 2202.09 240.916   1
  -2   8  11 2244.95 248.822   4
   2   8 -12 10421.4 461.933   5
  -2   8 -12 10442.3 401.391   5
  -2   8 -12 10934.6 442.198   2
  -2   8  12 10172.3 450.761   1
  -2   8  12 10420.9 496.564   4
   2   8  12 10455.0 509.744   1
  -2   8  13 5193.96 364.642   4
  -2   8 -13 5709.99 333.722   2
  -2   8  13 5567.72 342.599   1
   2   8  13 5756.24 392.276   1
   2   8 -13 5141.09 340.820   5
  -2   8 -13 5309.68 299.632   5
  -2   8 -14 7949.19 370.238   5
  -2   8  14 7644.83 443.071   4
   2   8  14 7327.41 457.550   1
   2   8 -14 8021.14 421.126   5
  -2   8  14 8359.18 435.488   1
  -2   8 -14 7858.72 399.079   2
  -2   8 -15 827.760 161.145   2
  -2   8 -15 849.516 141.421   5
   2   8  15 698.282 189.422   1
  -2   8  15 840.772 183.152   1
  -2   8  15 777.103 189.570   4
   2   8 -15 801.123 172.765   5
   2   8  16 360.032 169.723   1
   2   8 -16 517.579 174.503   5
  -2   8 -16 264.660 102.359   5
  -2   8  16 164.011 124.661   4
  -2   8  16 591.168 175.568   1
  -2   8 -16 450.090 155.870   2
   2   8 -17 27209.0 825.904   5
  -2   8 -17 26023.0 735.256   5
  -2   8 -17 27123.0 791.393   2
   2   8  17 27424.7 952.123   1
[truncated: 4,294,068 more chars]
